# Supplementary material for: Genomic signatures of adaptive introgression and environmental adaptation in the Sheko cattle of southwest Ethiopia
Source: PLoS One. 2018 Aug 16;13(8):e0202479. doi: 10.1371/journal.pone.0202479 (PMC6095569; doi:10.1371/journal.pone.0202479)
Supplement: S1 Table — (XLSX) [file pone.0202479.s002.xlsx]

## Sheet: zebu_excess_windows
BTA	start	stop	standardized zebu ancestry	Previous studies
3	116990141	117960375	2.34484
4	23293692	24232071	2.06125
8	2453388	3397003	2.06125
8	20885550	21807131	2.20304
11	36371041	37291456	2.20304	Kemper et al., 2014 (shorthorn)
13	19388240	20371685	2.06125
13	48826815	49300389	2.06125	Bahbahani et al., 2017
14	43353000	44349969	2.06125
16	58405786	59327719	2.06125
18	20197289	21077410	2.06125
18	21250173	22201521	2.20304
22	36338436	37337158	2.06125	Bahbahani et al., 2018, Kemper et al, 2014 (Murray Grey)
23	44680105	45586528	2.06125
24	17425434	18369994	2.06125
27	34679115	35486995	2.06125

## Sheet: zebu_deficient_windows
BTA	start	stop	standardized zebu ancestry	Previous studies
1	6565463	7530524	-2.05095
1	88205509	89189213	-2.05095	Bahbahani et al., 2018
1	90347030	91315818	-2.33455
1	91435586	92357722	-2.05095
1	116180026	117052000	-2.19275
1	117318567	118289543	-2.47635
1	118609659	119579301	-2.19275
2	54130292	55067325	-2.33455
2	55143544	55947403	-2.33455
2	91990619	92950410	-2.19275
2	93038227	93961513	-2.33455
3	4573400	5541010	-2.05095
3	5677391	6665135	-2.05095
3	6716282	7488354	-2.05095
3	7743337	8716142	-2.05095
3	67034868	68009628	-2.33455
3	68078177	68968701	-2.33455
3	80099276	80928716	-2.19275	Bahbahani et al., 2018; Kemper et al., 2014
3	81120497	82113195	-2.19275	Bahbahani et al., 2018
5	97111	1087211	-2.05095
5	93718582	94645698	-2.05095
5	94753942	95666368	-2.19275
5	112945811	113914967	-2.75995
7	354904	1353317	-2.61815	Bahbahani et al., 2018
7	80136828	80997126	-2.05095
8	40282188	41278368	-2.19275
8	42435980	43241581	-2.05095
9	12234440	13141454	-2.05095
9	13292880	14276248	-2.05095
10	4255382	5233073	-2.33455
10	5264150	6243331	-2.19275
10	51627715	52584852	-2.05095
11	104091220	104897001	-2.33455
11	105182939	106094470	-2.19275
11	106245832	107043330	-2.19275
13	31785117	32531513	-2.90175
13	63769995	64399733	-2.05095	Kemper et al., 2014
13	76330479	77222219	-2.05095
13	77428851	78383148	-2.19275
14	8601115	9542083	-2.61815
15	17199655	18173159	-2.05095
15	18253196	19117037	-2.05095
15	72001676	72751515	-2.05095
16	41664706	42625201	-2.19275	Kemper et al., 2014
16	55239686	55953402	-2.19275
17	14929215	15740680	-2.33455
17	15939261	16871712	-2.33455
17	16947111	17926492	-2.33455
17	26555694	27516228	-2.33455
17	40693717	41650184	-2.19275
17	46088305	46982228	-2.05095
17	47147387	48109979	-2.19275
19	48536450	49512814	-2.33455
20	13363297	14290727	-2.33455
20	15421045	16402419	-2.05095
21	64354251	65272069	-2.33455
21	65478998	66287283	-2.47635
22	2314019	3249038	-2.75995	Bahbahani et al., 2015
22	16914504	17882779	-2.75995
22	17947543	18921591	-2.75995
23	5455304	6370422	-2.33455	Bahbahani et al., 2018
23	6488117	7457298	-2.47635	Bahbahani et al., 2018
23	7490054	8347642	-2.05095	Bahbahani et al., 2018
23	10526857	11477969	-2.19275
23	16021555	17013312	-2.19275
24	4461406	5426458	-2.05095	Bahbahani et al., 2015
25	104438	1086505	-2.75995
26	51337749	51680135	-2.05095
28	32718347	33449126	-2.05095
28	33729338	34700947	-2.75995
28	43013191	43815607	-2.33455
29	32796589	33781565	-2.19275
