# Supplementary material for: Genomic signatures of adaptive introgression and environmental adaptation in the Sheko cattle of southwest Ethiopia
Source: PLoS One. 2018 Aug 16;13(8):e0202479. doi: 10.1371/journal.pone.0202479 (PMC6095569; doi:10.1371/journal.pone.0202479)
Supplement: S2 Table — (XLSX) [file pone.0202479.s003.xlsx]

## Sheet: Sheet1
iHS			Previous studies	Sheko - N'Dama Rsb			Previous studies	Sheko - Nelore Rsb			Previous studies
BTA	start	stop		BTA	start	stop		BTA	start	stop
2	129609082	129677633		2	128129461	128580697		24	4474760	4608171
3	75826743	76118883	Bahbahani et al., 2017; Kemper et al., 2014 ; Bahbahani et al., 2018	2	129609082	130397114
3	79181003	79223535		2	130965838	131305612
4	33808311	33987589		3	75826743	76797698	Bahbahani et al., 2017; Kemper et al., 2014; Bahbahani et al., 2018
4	41556810	41610894		5	55015181	55865567	Kemper et al., 2014
5	60583869	61400176	Bahbahani et al., 2015; Kemper et al., 2014	5	60513092	61400176	Bahbahani et al., 2015; Kemper et al., 2014
5	111635921	111682678		6	33189478	33251452
7	20662867	21595908		7	20304019	20437605
8	59357791	59541510		7	21550561	21595908
				7	59590759	59910601
				7	84936377	84971705
				11	46819460	47183635
				11	49690585	49981376
				12	28052265	28275938	Bahbahani et al., 2018
				12	29031334	29717545	Bahbahani et al., 2015; Bahbahani et al., 2017
				13	24993156	25101088
				13	40491708	40777908	Bahbahani et al., 2017
				13	46280482	46393168
				13	47576311	48179394	Bahbahani et al., 2017; Bahbahani et al., 2018
				14	40967636	41002817
				18	12947633	13346768
				24	42296195	42420755	Bahbahani et al., 2018
