# Supplementary material for: Genomic signatures of adaptive introgression and environmental adaptation in the Sheko cattle of southwest Ethiopia
Source: PLoS One. 2018 Aug 16;13(8):e0202479. doi: 10.1371/journal.pone.0202479 (PMC6095569; doi:10.1371/journal.pone.0202479)
Supplement: S3 Table — (XLSX) [file pone.0202479.s004.xlsx]

## Sheet: Zebu_excess
BTA	start	stop	Ensembl ID	Gene name	Gene Description
3	117179569	117192618	ENSBTAG00000005854	COPS8	COP9 signalosome subunit 8 [Source:HGNC Symbol;Acc:HGNC:24335]
3	117506247	117506811	ENSBTAG00000001538	NA	NA
3	117645912	117646680	ENSBTAG00000017615	PRLH	prolactin releasing hormone [Source:HGNC Symbol;Acc:HGNC:17945]
3	117916707	117917945	ENSBTAG00000045970	NA	NA
3	117584073	117637812	ENSBTAG00000000634	MLPH	Bos taurus melanophilin (MLPH), mRNA. [Source:RefSeq mRNA;Acc:NM_001081597]
3	117653253	117667581	ENSBTAG00000017624	RAB17	RAB17, member RAS oncogene family [Source:HGNC Symbol;Acc:HGNC:16523]
3	117880750	117900879	ENSBTAG00000010676	RBM44	RNA binding motif protein 44 [Source:HGNC Symbol;Acc:HGNC:24756]
3	117913716	117955245	ENSBTAG00000011534	RAMP1	receptor activity-modifying protein 1 precursor [Source:RefSeq peptide;Acc:NP_001077246]
3	117707634	117869819	ENSBTAG00000005354	NA	NA
3	117409071	117482330	ENSBTAG00000030190	COL6A3	collagen type VI alpha 3 chain [Source:HGNC Symbol;Acc:HGNC:2213]
4	24220693	24222563	ENSBTAG00000010168	NA	NA
4	23499626	23891236	ENSBTAG00000034154	AGMO	alkylglycerol monooxygenase [Source:HGNC Symbol;Acc:HGNC:33784]
4	23943520	24019359	ENSBTAG00000003238	MEOX2	mesenchyme homeobox 2 [Source:HGNC Symbol;Acc:HGNC:7014]
8	21763506	21768460	ENSBTAG00000001315	DMRTA1	DMRT like family A1 [Source:HGNC Symbol;Acc:HGNC:13826]
11	36413998	36420863	ENSBTAG00000000102	GPR75	G protein-coupled receptor 75 [Source:HGNC Symbol;Acc:HGNC:4526]
11	36563190	36567516	ENSBTAG00000024019	NA	NA
11	36808160	36809404	ENSBTAG00000046563	TSPYL6	TSPY like 6 [Source:HGNC Symbol;Acc:HGNC:14521]
11	36826308	36826435	ENSBTAG00000042750	U6atac	U6atac minor spliceosomal RNA [Source:RFAM;Acc:RF00619]
11	37182359	37182428	ENSBTAG00000044469	bta-mir-2296	bta-mir-2296 [Source:miRBase;Acc:MI0011306]
11	37219621	37219693	ENSBTAG00000045474	bta-mir-2297	bta-mir-2297 [Source:miRBase;Acc:MI0011307]
11	36371087	36395686	ENSBTAG00000008068	ERLEC1	endoplasmic reticulum lectin 1 [Source:HGNC Symbol;Acc:HGNC:25222]
11	36887205	36913561	ENSBTAG00000006861	C2orf73	chromosome 2 open reading frame 73 [Source:HGNC Symbol;Acc:HGNC:26861]
11	36424173	36524445	ENSBTAG00000020262	PSME4	Proteasome activator complex subunit 4 [Source:UniProtKB/Swiss-Prot;Acc:F1MKX4]
11	37030009	37241384	ENSBTAG00000006995	SPTBN1	spectrin beta, non-erythrocytic 1 [Source:HGNC Symbol;Acc:HGNC:11275]
11	37290106	37573238	ENSBTAG00000011101	EML6	echinoderm microtubule associated protein like 6 [Source:HGNC Symbol;Acc:HGNC:35412]
11	36683363	36862401	ENSBTAG00000006852	NA	NA
13	20248945	20292114	ENSBTAG00000015910	ITGB1	integrin subunit beta 1 [Source:HGNC Symbol;Acc:HGNC:6153]
13	19911857	20056980	ENSBTAG00000019866	NRP1	neuropilin-1 precursor [Source:RefSeq peptide;Acc:NP_001192589]
14	43705877	43706620	ENSBTAG00000017169	NA	NA
14	43762554	43762656	ENSBTAG00000045131	U6	U6 spliceosomal RNA [Source:RFAM;Acc:RF00026]
14	43781699	43783047	ENSBTAG00000009539	NA	NA
14	43880469	43978277	ENSBTAG00000008150	PKIA	cAMP-dependent protein kinase inhibitor alpha [Source:HGNC Symbol;Acc:HGNC:9017]
14	44097764	44187670	ENSBTAG00000016284	IL7	interleukin 7 [Source:HGNC Symbol;Acc:HGNC:6023]
14	44029068	44077940	ENSBTAG00000018902	ZC2HC1A	zinc finger C2HC-type containing 1A [Source:HGNC Symbol;Acc:HGNC:24277]
16	58520021	58520149	ENSBTAG00000042851	SNORA19	Small nucleolar RNA SNORA19 [Source:RFAM;Acc:RF00413]
16	58628128	58628268	ENSBTAG00000044308	SCARNA3	Small Cajal body specific RNA 3 [Source:RFAM;Acc:RF00565]
16	59132781	59456250	ENSBTAG00000018303	PAPPA2	pappalysin 2 [Source:HGNC Symbol;Acc:HGNC:14615]
16	58600678	58838844	ENSBTAG00000031385	RFWD2	ring finger and WD repeat domain 2 [Source:HGNC Symbol;Acc:HGNC:17440]
18	20318439	20318891	ENSBTAG00000040550	NA	NA
18	20502890	20502995	ENSBTAG00000039104	NA	NA
18	21000513	21120358	ENSBTAG00000000418	TOX3	TOX high mobility group box family member 3 [Source:HGNC Symbol;Acc:HGNC:11972]
18	21926577	21937955	ENSBTAG00000016250	AKTIP	AKT-interacting protein [Source:RefSeq peptide;Acc:NP_001193250]
18	22021983	22114274	ENSBTAG00000012499	RPGRIP1L	RPGRIP1 like [Source:HGNC Symbol;Acc:HGNC:29168]
18	21726409	21857238	ENSBTAG00000002287	CHD9	chromodomain-helicase-DNA-binding protein 9 [Source:RefSeq peptide;Acc:NP_001192579]
18	21879671	21925829	ENSBTAG00000016243	RBL2	RB transcriptional corepressor like 2 [Source:HGNC Symbol;Acc:HGNC:9894]
18	22118201	22541532	ENSBTAG00000012501	FTO	FTO, alpha-ketoglutarate dependent dioxygenase [Source:HGNC Symbol;Acc:HGNC:24678]
22	36684971	36686398	ENSBTAG00000008534	NA	NA
22	36737621	36738157	ENSBTAG00000019048	NA	NA
22	36876910	37037695	ENSBTAG00000003165	ADAMTS9	A disintegrin and metalloproteinase with thrombospondin motifs 9 precursor [Source:RefSeq peptide;Acc:NP_001193502]
23	45098311	45098720	ENSBTAG00000002498	NA	NA
23	45370139	45372316	ENSBTAG00000039513	NA	NA
23	45020474	45041768	ENSBTAG00000046160	SMIM13	small integral membrane protein 13 [Source:HGNC Symbol;Acc:HGNC:27356]
23	45093668	45111322	ENSBTAG00000002497	ELOVL2	ELOVL fatty acid elongase 2 [Source:HGNC Symbol;Acc:HGNC:14416]
23	45119091	45181407	ENSBTAG00000031377	SYCP2L	synaptonemal complex protein 2 like [Source:HGNC Symbol;Acc:HGNC:21537]
23	45185214	45191309	ENSBTAG00000018787	GCM2	glial cells missing homolog 2 [Source:HGNC Symbol;Acc:HGNC:4198]
23	45265659	45272354	ENSBTAG00000005808	NA	Transmembrane protein 14C [Source:UniProtKB/Swiss-Prot;Acc:Q3ZCI1]
23	45276589	45287368	ENSBTAG00000018674	PAK1IP1	PAK1 interacting protein 1 [Source:HGNC Symbol;Acc:HGNC:20882]
23	45312387	45348035	ENSBTAG00000039326	NA	NA
23	44851677	44988907	ENSBTAG00000006287	NEDD9	neural precursor cell expressed, developmentally down-regulated 9 [Source:HGNC Symbol;Acc:HGNC:7733]
23	45207836	45258409	ENSBTAG00000014053	MAK	male germ cell associated kinase [Source:HGNC Symbol;Acc:HGNC:6816]
23	45480546	45499034	ENSBTAG00000001250	TFAP2A	transcription factor AP-2 alpha [Source:HGNC Symbol;Acc:HGNC:11742]
24	18118075	18118168	ENSBTAG00000045320	U6	U6 spliceosomal RNA [Source:RFAM;Acc:RF00026]
24	18145197	18146402	ENSBTAG00000011094	NA	NA
27	34686577	34699480	ENSBTAG00000020602	IDO1	indoleamine 2,3-dioxygenase 1 [Source:HGNC Symbol;Acc:HGNC:6059]
27	34893819	34895119	ENSBTAG00000033304	C8orf4	chromosome 8 open reading frame 4 [Source:HGNC Symbol;Acc:HGNC:1357]
27	34944421	34944485	ENSBTAG00000044564	bta-mir-2284q	bta-mir-2284q [Source:miRBase;Acc:MI0011442]
27	34978849	34979357	ENSBTAG00000033308	NA	NA
27	35392953	35393071	ENSBTAG00000033309	5S_rRNA	5S ribosomal RNA [Source:RFAM;Acc:RF00001]
27	34913397	34915034	ENSBTAG00000018713	NA	NA
27	34707901	34774452	ENSBTAG00000005725	IDO2	indoleamine 2,3-dioxygenase 2 [Source:HGNC Symbol;Acc:HGNC:27269]
27	35241299	35618997	ENSBTAG00000017420	ZMAT4	zinc finger matrin-type 4 [Source:HGNC Symbol;Acc:HGNC:25844]

## Sheet: Zebu_deficient
BTA	start	stop	Ensembl ID	Gene name	Gene Description
1	6545662	6603891	ENSBTAG00000000201	LTN1	E3 ubiquitin-protein ligase listerin [Source:RefSeq peptide;Acc:NP_001179438]
1	6609181	6609531	ENSBTAG00000038433	NA	NA
1	6630182	6643906	ENSBTAG00000001412	N6AMT1	N-6 adenine-specific DNA methyltransferase 1 (putative) [Source:HGNC Symbol;Acc:HGNC:16021]
1	6827406	6827512	ENSBTAG00000045479	U6	U6 spliceosomal RNA [Source:RFAM;Acc:RF00026]
1	88225885	88257992	ENSBTAG00000002767	GNB4	G protein subunit beta 4 [Source:HGNC Symbol;Acc:HGNC:20731]
1	88263740	88387147	ENSBTAG00000010485	MFN1	mitofusin-1 [Source:RefSeq peptide;Acc:NP_001193437]
1	88405655	88410920	ENSBTAG00000037393	ZNF639	zinc finger protein 639 [Source:HGNC Symbol;Acc:HGNC:30950]
1	88482654	88483052	ENSBTAG00000032114	NA	NA
1	88484533	88495379	ENSBTAG00000009235	KCNMB3	potassium calcium-activated channel subfamily M regulatory beta subunit 3 [Source:HGNC Symbol;Acc:HGNC:6287]
1	88504290	88533061	ENSBTAG00000009232	PIK3CA	Phosphatidylinositol 4,5-bisphosphate 3-kinase catalytic subunit alpha isoform [Source:UniProtKB/Swiss-Prot;Acc:P32871]
1	88549112	88549241	ENSBTAG00000043271	SNORA20	Small nucleolar RNA SNORA20 [Source:RFAM;Acc:RF00401]
1	88632287	88663997	ENSBTAG00000012463	ZMAT3	zinc finger matrin-type 3 [Source:HGNC Symbol;Acc:HGNC:29983]
1	88785048	88820709	ENSBTAG00000011377	NA	NA
1	90393021	90393138	ENSBTAG00000036933	5S_rRNA	5S ribosomal RNA [Source:RFAM;Acc:RF00001]
1	90517079	90605473	ENSBTAG00000021910	TBL1XR1	transducin beta like 1 X-linked receptor 1 [Source:HGNC Symbol;Acc:HGNC:29529]
1	91892152	91892224	ENSBTAG00000042772	U6	U6 spliceosomal RNA [Source:RFAM;Acc:RF00026]
1	116197011	116197376	ENSBTAG00000033740	NA	NA
1	116238831	116394390	ENSBTAG00000004564	MBNL1	muscleblind-like protein 1 [Source:RefSeq peptide;Acc:NP_001093195]
1	116821879	116822010	ENSBTAG00000043899	U2	U2 spliceosomal RNA [Source:RFAM;Acc:RF00004]
1	116881872	116882819	ENSBTAG00000019670	SUCNR1	succinate receptor 1 [Source:HGNC Symbol;Acc:HGNC:4542]
1	116974391	116990798	ENSBTAG00000011569	AADAC	arylacetamide deacetylase [Source:HGNC Symbol;Acc:HGNC:17]
1	117439605	117440224	ENSBTAG00000023447	NA	NA
1	117532037	117544618	ENSBTAG00000001728	IGSF10	immunoglobulin superfamily member 10 precursor [Source:RefSeq peptide;Acc:NP_001193714]
1	117548538	117917463	ENSBTAG00000021703	MED12L	mediator complex subunit 12 like [Source:HGNC Symbol;Acc:HGNC:16050]
1	117588523	117640789	ENSBTAG00000015837	P2RY12	purinergic receptor P2Y12 [Source:HGNC Symbol;Acc:HGNC:18124]
1	117680628	117685252	ENSBTAG00000046051	NA	NA
1	117692321	117695064	ENSBTAG00000031397	P2RY13	purinergic receptor P2Y13 [Source:HGNC Symbol;Acc:HGNC:4537]
1	117717737	117734152	ENSBTAG00000011192	GPR87	G protein-coupled receptor 87 [Source:HGNC Symbol;Acc:HGNC:4538]
1	117785180	117817225	ENSBTAG00000020990	P2RY14	purinergic receptor P2Y14 [Source:HGNC Symbol;Acc:HGNC:16442]
1	117829439	117835976	ENSBTAG00000009848	GPR171	G protein-coupled receptor 171 [Source:HGNC Symbol;Acc:HGNC:30057]
1	118097064	118140747	ENSBTAG00000011267	CLRN1	clarin 1 [Source:HGNC Symbol;Acc:HGNC:12605]
1	118178860	118207262	ENSBTAG00000038069	MINDY4B	MINDY family member 4B [Source:HGNC Symbol;Acc:HGNC:35475]
1	118612164	118657811	ENSBTAG00000018402	TSC22D2	TSC22 domain family member 2 [Source:HGNC Symbol;Acc:HGNC:29095]
1	119151123	119157806	ENSBTAG00000011150	PFN2	profilin 2 [Source:HGNC Symbol;Acc:HGNC:8882]
1	119160737	119290651	ENSBTAG00000011147	RNF13	ring finger protein 13 [Source:HGNC Symbol;Acc:HGNC:10057]
1	119308050	119330959	ENSBTAG00000031346	ANKUB1	ankyrin repeat and ubiquitin domain containing 1 [Source:HGNC Symbol;Acc:HGNC:29642]
1	119344634	119354566	ENSBTAG00000005068	COMMD2	COMM domain containing 2 [Source:HGNC Symbol;Acc:HGNC:24993]
1	119437952	119583580	ENSBTAG00000007814	WWTR1	WW domain containing transcription regulator 1 [Source:HGNC Symbol;Acc:HGNC:24042]
2	54543159	54543270	ENSBTAG00000043666	5S_rRNA	5S ribosomal RNA [Source:RFAM;Acc:RF00001]
2	54612881	54613000	ENSBTAG00000047455	5S_rRNA	5S ribosomal RNA [Source:RFAM;Acc:RF00001]
2	54615879	54615998	ENSBTAG00000048039	5S_rRNA	5S ribosomal RNA [Source:RFAM;Acc:RF00001]
2	55560967	55561101	ENSBTAG00000032264	NA	NA
2	91960475	92057920	ENSBTAG00000011017	ABI2	abl interactor 2 [Source:HGNC Symbol;Acc:HGNC:24011]
2	92068092	92126362	ENSBTAG00000027201	RAPH1	Ras association (RalGDS/AF-6) and pleckstrin homology domains 1 [Source:HGNC Symbol;Acc:HGNC:14436]
2	92325180	92358568	ENSBTAG00000007445	CD28	CD28 molecule [Source:HGNC Symbol;Acc:HGNC:1653]
2	92490401	92495797	ENSBTAG00000013170	CTLA4	cytotoxic T-lymphocyte associated protein 4 [Source:HGNC Symbol;Acc:HGNC:2505]
2	92564234	92587607	ENSBTAG00000021596	ICOS	inducible T-cell costimulator [Source:HGNC Symbol;Acc:HGNC:5351]
2	93071375	93071480	ENSBTAG00000045092	U6	U6 spliceosomal RNA [Source:RFAM;Acc:RF00026]
2	93684245	93684415	ENSBTAG00000046521	NA	NA
2	93858353	93910303	ENSBTAG00000010293	NA	NA
3	5352171	5352859	ENSBTAG00000045987	NA	NA
3	5454661	5455256	ENSBTAG00000034449	NA	Guanine nucleotide-binding protein G(I)/G(S)/G(O) subunit gamma-11 [Source:UniProtKB/Swiss-Prot;Acc:Q5E9F0]
3	6033721	6072026	ENSBTAG00000007247	NUF2	NUF2, NDC80 kinetochore complex component [Source:HGNC Symbol;Acc:HGNC:14621]
3	6228349	6426528	ENSBTAG00000016341	RGS5	regulator of G-protein signaling 5 [Source:HGNC Symbol;Acc:HGNC:10001]
3	6287012	6292402	ENSBTAG00000046277	RGS4	regulator of G-protein signaling 4 [Source:HGNC Symbol;Acc:HGNC:10000]
3	6560555	6569286	ENSBTAG00000027425	CCDC190	coiled-coil domain containing 190 [Source:HGNC Symbol;Acc:HGNC:28736]
3	6629251	6659067	ENSBTAG00000005976	HSD17B7	hydroxysteroid 17-beta dehydrogenase 7 [Source:HGNC Symbol;Acc:HGNC:5215]
3	6672018	6847222	ENSBTAG00000004885	DDR2	discoidin domain receptor tyrosine kinase 2 [Source:HGNC Symbol;Acc:HGNC:2731]
3	6900267	6932034	ENSBTAG00000010206	UAP1	UDP-N-acetylglucosamine pyrophosphorylase 1 [Source:HGNC Symbol;Acc:HGNC:12457]
3	6938875	6939732	ENSBTAG00000001608	NA	NA
3	6975867	6995683	ENSBTAG00000012694	UHMK1	U2AF homology motif kinase 1 [Source:HGNC Symbol;Acc:HGNC:19683]
3	7070264	7074707	ENSBTAG00000020767	NA	SH2 domain-containing protein 1B [Source:RefSeq peptide;Acc:NP_001180091]
3	7105925	7463616	ENSBTAG00000010158	NA	carboxyl-terminal PDZ ligand of neuronal nitric oxide synthase protein [Source:RefSeq peptide;Acc:NP_001139691]
3	7112318	7115084	ENSBTAG00000010174	SPATA46	spermatogenesis associated 46 [Source:HGNC Symbol;Acc:HGNC:27648]
3	7477865	7478000	ENSBTAG00000045173	SNORA70	Small nucleolar RNA SNORA70 [Source:RFAM;Acc:RF00156]
3	7613876	7843250	ENSBTAG00000005227	ATF6	activating transcription factor 6 [Source:HGNC Symbol;Acc:HGNC:791]
3	7849647	7857668	ENSBTAG00000021754	DUSP12	dual specificity phosphatase 12 [Source:HGNC Symbol;Acc:HGNC:3067]
3	7881817	7886772	ENSBTAG00000014580	FCRLB	Fc receptor like B [Source:HGNC Symbol;Acc:HGNC:26431]
3	7898510	7904866	ENSBTAG00000034159	FCRLA	Fc receptor like A [Source:HGNC Symbol;Acc:HGNC:18504]
3	7928113	7944607	ENSBTAG00000021842	NA	Low affinity immunoglobulin gamma Fc region receptor II [Source:UniProtKB/Swiss-Prot;Acc:Q28110]
3	7996519	8005228	ENSBTAG00000002096	NA	low affinity immunoglobulin gamma Fc region receptor III isoform 2 precursor [Source:RefSeq peptide;Acc:NP_776742]
3	8027845	8029776	ENSBTAG00000039035	HSPA6	heat shock protein family A (Hsp70) member 6 [Source:HGNC Symbol;Acc:HGNC:5239]
3	8033835	8040506	ENSBTAG00000038124	NA	NA
3	8160871	8193427	ENSBTAG00000015856	CFAP126	cilia and flagella associated protein 126 [Source:HGNC Symbol;Acc:HGNC:32325]
3	8195438	8226068	ENSBTAG00000015853	SDHC	succinate dehydrogenase complex subunit C [Source:HGNC Symbol;Acc:HGNC:10682]
3	8229236	8234089	ENSBTAG00000033835	MPZ	Bos taurus myelin protein zero (MPZ), transcript variant 1, mRNA. [Source:RefSeq mRNA;Acc:NM_001316359]
3	8249981	8276724	ENSBTAG00000040512	PCP4L1	Purkinje cell protein 4 like 1 [Source:HGNC Symbol;Acc:HGNC:20448]
3	8290360	8295271	ENSBTAG00000009215	NR1I3	nuclear receptor subfamily 1 group I member 3 [Source:HGNC Symbol;Acc:HGNC:7969]
3	8294406	8298900	ENSBTAG00000009213	Tom40B	Mitochondrial import receptor subunit TOM40B [Source:UniProtKB/Swiss-Prot;Acc:A6QR22]
3	8301476	8302729	ENSBTAG00000009212	APOA2	apolipoprotein A2 [Source:HGNC Symbol;Acc:HGNC:601]
3	8305544	8308776	ENSBTAG00000024503	FCER1G	Fc fragment of IgE receptor Ig [Source:HGNC Symbol;Acc:HGNC:3611]
3	8309350	8318876	ENSBTAG00000002203	NDUFS2	NADH:ubiquinone oxidoreductase core subunit S2 [Source:HGNC Symbol;Acc:HGNC:7708]
3	8322938	8331146	ENSBTAG00000013210	ADAMTS4	A disintegrin and metalloproteinase with thrombospondin motifs 4 precursor [Source:RefSeq peptide;Acc:NP_858053]
3	8340547	8345532	ENSBTAG00000021897	B4GALT3	beta-1,4-galactosyltransferase 3 [Source:HGNC Symbol;Acc:HGNC:926]
3	8345630	8349334	ENSBTAG00000021894	PPOX	protoporphyrinogen oxidase [Source:HGNC Symbol;Acc:HGNC:9280]
3	8350180	8356345	ENSBTAG00000021893	USP21	ubiquitin specific peptidase 21 [Source:HGNC Symbol;Acc:HGNC:12620]
3	8356956	8360652	ENSBTAG00000021705	UFC1	ubiquitin-fold modifier conjugating enzyme 1 [Source:HGNC Symbol;Acc:HGNC:26941]
3	8381806	8392000	ENSBTAG00000020154	DEDD	death effector domain containing [Source:HGNC Symbol;Acc:HGNC:2755]
3	8392622	8395532	ENSBTAG00000020153	NIT1	nitrilase 1 [Source:HGNC Symbol;Acc:HGNC:7828]
3	8395605	8407551	ENSBTAG00000020152	NA	Prefoldin subunit 2 [Source:UniProtKB/Swiss-Prot;Acc:A1A4P5]
3	8401077	8401183	ENSBTAG00000043232	U6	U6 spliceosomal RNA [Source:RFAM;Acc:RF00026]
3	8407875	8409695	ENSBTAG00000020150	KLHDC9	kelch domain containing 9 [Source:HGNC Symbol;Acc:HGNC:28489]
3	8421828	8438222	ENSBTAG00000017877	NECTIN4	nectin cell adhesion molecule 4 [Source:HGNC Symbol;Acc:HGNC:19688]
3	8439001	8453973	ENSBTAG00000017875	ARHGAP30	Rho GTPase activating protein 30 [Source:HGNC Symbol;Acc:HGNC:27414]
3	8455700	8461692	ENSBTAG00000017873	USF1	upstream transcription factor 1 [Source:HGNC Symbol;Acc:HGNC:12593]
3	8461937	8463395	ENSBTAG00000017856	TSTD1	thiosulfate sulfurtransferase like domain containing 1 [Source:HGNC Symbol;Acc:HGNC:35410]
3	8483556	8508122	ENSBTAG00000017846	F11R	F11 receptor [Source:HGNC Symbol;Acc:HGNC:14685]
3	8519572	8529862	ENSBTAG00000022938	NA	NA
3	8623766	8651232	ENSBTAG00000027775	NA	NA
3	8683241	8690157	ENSBTAG00000022937	NA	NA
3	8693217	8693801	ENSBTAG00000046236	NA	NA
3	66998944	67053966	ENSBTAG00000008921	NEXN	nexilin F-actin binding protein [Source:HGNC Symbol;Acc:HGNC:29557]
3	67065046	67137909	ENSBTAG00000031044	MIGA1	mitoguardin 1 [Source:HGNC Symbol;Acc:HGNC:24741]
3	67131322	67131429	ENSBTAG00000042736	U6	U6 spliceosomal RNA [Source:RFAM;Acc:RF00026]
3	67155696	67155799	ENSBTAG00000045193	NA	NA
3	67155767	67215355	ENSBTAG00000020761	USP33	ubiquitin specific peptidase 33 [Source:HGNC Symbol;Acc:HGNC:20059]
3	67231237	67349980	ENSBTAG00000017419	ZZZ3	zinc finger ZZ-type containing 3 [Source:HGNC Symbol;Acc:HGNC:24523]
3	67354501	67614628	ENSBTAG00000017411	AK5	adenylate kinase 5 [Source:HGNC Symbol;Acc:HGNC:365]
3	67687802	67824632	ENSBTAG00000031012	PIGK	phosphatidylinositol glycan anchor biosynthesis class K [Source:HGNC Symbol;Acc:HGNC:8965]
3	67863093	68073051	ENSBTAG00000007309	ST6GALNAC5	ST6 N-acetylgalactosaminide alpha-2,6-sialyltransferase 5 [Source:HGNC Symbol;Acc:HGNC:19342]
3	68946822	68946953	ENSBTAG00000029287	U1	U1 spliceosomal RNA [Source:RFAM;Acc:RF00003]
3	80071689	80147000	ENSBTAG00000005910	LEPR	leptin receptor [Source:HGNC Symbol;Acc:HGNC:6554]
3	80243543	80254246	ENSBTAG00000005909	LEPROT	leptin receptor overlapping transcript [Source:HGNC Symbol;Acc:HGNC:29477]
3	80258491	80375749	ENSBTAG00000030749	DNAJC6	DnaJ heat shock protein family (Hsp40) member C6 [Source:HGNC Symbol;Acc:HGNC:15469]
3	80491324	80582219	ENSBTAG00000030674	AK4	adenylate kinase 4 [Source:HGNC Symbol;Acc:HGNC:363]
3	80666417	80666499	ENSBTAG00000029855	bta-mir-101-1	bta-mir-101-1 [Source:miRBase;Acc:MI0009721]
3	80704134	80704719	ENSBTAG00000010724	NA	NA
3	80861479	80915019	ENSBTAG00000003147	JAK1	tyrosine-protein kinase JAK1 [Source:RefSeq peptide;Acc:NP_001193463]
3	81120400	81223921	ENSBTAG00000016455	CACHD1	cache domain containing 1 [Source:HGNC Symbol;Acc:HGNC:29314]
3	81575429	81652244	ENSBTAG00000040268	UBE2U	ubiquitin-conjugating enzyme E2 U [Source:RefSeq peptide;Acc:NP_001092663]
3	81672081	81712977	ENSBTAG00000012312	ROR1	receptor tyrosine kinase like orphan receptor 1 [Source:HGNC Symbol;Acc:HGNC:10256]
3	81707613	81707748	ENSBTAG00000045168	U5	U5 spliceosomal RNA [Source:RFAM;Acc:RF00020]
5	244154	268891	ENSBTAG00000037552	NA	NA
5	291061	359929	ENSBTAG00000027770	NA	NA
5	441593	442266	ENSBTAG00000038351	NA	NA
5	488996	515104	ENSBTAG00000045542	NA	NA
5	790668	857389	ENSBTAG00000019425	TSPAN8	tetraspanin 8 [Source:HGNC Symbol;Acc:HGNC:11855]
5	1076799	1203289	ENSBTAG00000013256	LGR5	leucine rich repeat containing G protein-coupled receptor 5 [Source:HGNC Symbol;Acc:HGNC:4504]
5	93693961	93757644	ENSBTAG00000013541	LMO3	LIM domain only 3 [Source:HGNC Symbol;Acc:HGNC:6643]
5	93926791	93950162	ENSBTAG00000008541	MGST1	microsomal glutathione S-transferase 1 [Source:HGNC Symbol;Acc:HGNC:7061]
5	94030765	94127585	ENSBTAG00000009444	SLC15A5	solute carrier family 15 member 5 [Source:HGNC Symbol;Acc:HGNC:33455]
5	94316293	94434347	ENSBTAG00000022167	DERA	deoxyribose-phosphate aldolase [Source:HGNC Symbol;Acc:HGNC:24269]
5	94363786	94364264	ENSBTAG00000023487	COX6B1	cytochrome c oxidase subunit 6B1 [Source:RefSeq peptide;Acc:NP_788848]
5	94445846	94467434	ENSBTAG00000014175	STRAP	serine/threonine kinase receptor associated protein [Source:HGNC Symbol;Acc:HGNC:30796]
5	94455659	94455841	ENSBTAG00000042414	SNORA23	Small nucleolar RNA SNORA23 [Source:RFAM;Acc:RF00319]
5	94770904	94881418	ENSBTAG00000006256	PTPRO	protein tyrosine phosphatase, receptor type O [Source:HGNC Symbol;Acc:HGNC:9678]
5	95098306	95228587	ENSBTAG00000002174	RERG	RAS like estrogen regulated growth inhibitor [Source:HGNC Symbol;Acc:HGNC:15980]
5	95353127	95363059	ENSBTAG00000013635	PDE6H	phosphodiesterase 6H [Source:HGNC Symbol;Acc:HGNC:8790]
5	95376923	95395815	ENSBTAG00000006039	ARHGDIB	Rho GDP dissociation inhibitor beta [Source:HGNC Symbol;Acc:HGNC:679]
5	95397671	95422809	ENSBTAG00000006036	ERP27	endoplasmic reticulum protein 27 [Source:HGNC Symbol;Acc:HGNC:26495]
5	95409621	95409742	ENSBTAG00000036621	5S_rRNA	5S ribosomal RNA [Source:RFAM;Acc:RF00001]
5	95456444	95459983	ENSBTAG00000012370	NA	matrix Gla protein precursor [Source:RefSeq peptide;Acc:NP_777132]
5	95499897	95506314	ENSBTAG00000008352	ART4	ADP-ribosyltransferase 4 (Dombrock blood group) [Source:HGNC Symbol;Acc:HGNC:726]
5	95516924	95518003	ENSBTAG00000008351	C12orf60	chromosome 12 open reading frame 60 [Source:HGNC Symbol;Acc:HGNC:28726]
5	95530631	95531308	ENSBTAG00000026610	SMCO3	single-pass membrane protein with coiled-coil domains 3 [Source:HGNC Symbol;Acc:HGNC:34401]
5	95536891	95549925	ENSBTAG00000014759	WBP11	WW domain-binding protein 11 [Source:RefSeq peptide;Acc:NP_001193334]
5	95568130	95568806	ENSBTAG00000030503	H2AFJ	H2A histone family member J [Source:HGNC Symbol;Acc:HGNC:14456]
5	95570690	95571095	ENSBTAG00000030504	NA	Histone H4 [Source:UniProtKB/Swiss-Prot;Acc:P62803]
5	95605339	95670749	ENSBTAG00000019722	GUCY2C	guanylate cyclase 2C [Source:HGNC Symbol;Acc:HGNC:4688]
5	112947483	112947589	ENSBTAG00000042633	U6	U6 spliceosomal RNA [Source:RFAM;Acc:RF00026]
5	112977785	113010230	ENSBTAG00000002782	ZC3H7B	zinc finger CCCH-type containing 7B [Source:HGNC Symbol;Acc:HGNC:30869]
5	113028012	113037944	ENSBTAG00000016580	TEF	TEF, PAR bZIP transcription factor [Source:HGNC Symbol;Acc:HGNC:11722]
5	113060940	113070989	ENSBTAG00000015109	TOB2	transducer of ERBB2, 2 [Source:HGNC Symbol;Acc:HGNC:11980]
5	113079627	113088634	ENSBTAG00000006423	PHF5A	PHD finger protein 5A [Source:HGNC Symbol;Acc:HGNC:18000]
5	113089139	113138185	ENSBTAG00000006429	ACO2	aconitase 2 [Source:HGNC Symbol;Acc:HGNC:118]
5	113110355	113110471	ENSBTAG00000042638	SNORA11	Small nucleolar RNA SNORA11 [Source:RFAM;Acc:RF00614]
5	113138060	113150601	ENSBTAG00000005311	POLR3H	RNA polymerase III subunit H [Source:HGNC Symbol;Acc:HGNC:30349]
5	113160819	113174721	ENSBTAG00000004004	CSDC2	cold shock domain containing C2 [Source:HGNC Symbol;Acc:HGNC:30359]
5	113174949	113185273	ENSBTAG00000004009	PMM1	phosphomannomutase 1 [Source:HGNC Symbol;Acc:HGNC:9114]
5	113207477	113227792	ENSBTAG00000047942	DESI1	desumoylating isopeptidase 1 [Source:HGNC Symbol;Acc:HGNC:24577]
5	113228164	113251362	ENSBTAG00000006103	XRCC6	X-ray repair cross complementing 6 [Source:HGNC Symbol;Acc:HGNC:4055]
5	113255672	113264464	ENSBTAG00000006104	SNU13	SNU13 homolog, small nuclear ribonucleoprotein (U4/U6.U5) [Source:HGNC Symbol;Acc:HGNC:7819]
5	113266463	113269283	ENSBTAG00000047629	C22orf46	chromosome 22 open reading frame 46 [Source:HGNC Symbol;Acc:HGNC:26294]
5	113269491	113270377	ENSBTAG00000047726	NA	NA
5	113271807	113272487	ENSBTAG00000046927	NA	NA
5	113277163	113333110	ENSBTAG00000004488	MEI1	meiosis inhibitor protein 1 [Source:RefSeq peptide;Acc:NP_001295589]
5	113334006	113334140	ENSBTAG00000043521	SNORA70	Small nucleolar RNA SNORA70 [Source:RFAM;Acc:RF00156]
5	113335291	113350472	ENSBTAG00000021173	CCDC134	coiled-coil domain containing 134 [Source:HGNC Symbol;Acc:HGNC:26185]
5	113377699	113414729	ENSBTAG00000014265	SREBF2	sterol regulatory element-binding protein 2 [Source:RefSeq peptide;Acc:NP_001192529]
5	113410750	113410818	ENSBTAG00000029975	bta-mir-33a	bta-mir-33a [Source:miRBase;Acc:MI0009807]
5	113437814	113438567	ENSBTAG00000026489	NA	NA
5	113444186	113456257	ENSBTAG00000009956	CENPM	centromere protein M [Source:HGNC Symbol;Acc:HGNC:18352]
5	113489031	113508640	ENSBTAG00000013173	2017-09-03	septin 3 [Source:HGNC Symbol;Acc:HGNC:10750]
5	113511509	113541197	ENSBTAG00000013174	WBP2NL	WBP2 N-terminal like [Source:HGNC Symbol;Acc:HGNC:28389]
5	113553931	113562115	ENSBTAG00000009506	NAGA	alpha-N-acetylgalactosaminidase [Source:HGNC Symbol;Acc:HGNC:7631]
5	113565317	113569978	ENSBTAG00000009507	FAM109B	Sesquipedalian-2 [Source:UniProtKB/Swiss-Prot;Acc:Q1RMU7]
5	113570339	113574038	ENSBTAG00000009508	SMDT1	single-pass membrane protein with aspartate rich tail 1 [Source:HGNC Symbol;Acc:HGNC:25055]
5	113575149	113586140	ENSBTAG00000009509	NDUFA6	NADH:ubiquinone oxidoreductase subunit A6 [Source:HGNC Symbol;Acc:HGNC:7690]
5	113596984	113607641	ENSBTAG00000038146	NA	NA
5	113609076	113613623	ENSBTAG00000026502	NA	NA
5	113614530	113620220	ENSBTAG00000037632	NA	NA
5	113621622	113625976	ENSBTAG00000026501	MGC127055	uncharacterized protein LOC785824 [Source:RefSeq peptide;Acc:NP_001073833]
5	113634004	113683472	ENSBTAG00000000662	TCF20	transcription factor 20 [Source:HGNC Symbol;Acc:HGNC:11631]
5	113634245	113634320	ENSBTAG00000044478	bta-mir-2442	bta-mir-2442 [Source:miRBase;Acc:MI0011495]
5	113841715	113842282	ENSBTAG00000046721	NA	NA
5	113843751	113862537	ENSBTAG00000005018	NFAM1	NFAT activating protein with ITAM motif 1 [Source:HGNC Symbol;Acc:HGNC:29872]
7	388809	388927	ENSBTAG00000034328	5S_rRNA	5S ribosomal RNA [Source:RFAM;Acc:RF00001]
7	413897	442984	ENSBTAG00000001462	FLT4	fms related tyrosine kinase 4 [Source:HGNC Symbol;Acc:HGNC:3767]
7	493450	574753	ENSBTAG00000017362	CNOT6	CCR4-NOT transcription complex subunit 6 [Source:HGNC Symbol;Acc:HGNC:14099]
7	772145	817756	ENSBTAG00000002215	GFPT2	glutamine-fructose-6-phosphate transaminase 2 [Source:HGNC Symbol;Acc:HGNC:4242]
7	826695	892386	ENSBTAG00000004709	MAPK9	mitogen-activated protein kinase 9 [Source:HGNC Symbol;Acc:HGNC:6886]
7	971809	972995	ENSBTAG00000047695	NA	NA
7	1003251	1037325	ENSBTAG00000021360	RASGEF1C	RasGEF domain family member 1C [Source:HGNC Symbol;Acc:HGNC:27400]
7	1082074	1217044	ENSBTAG00000004856	RNF130	E3 ubiquitin-protein ligase RNF130 precursor [Source:RefSeq peptide;Acc:NP_001093178]
7	1146988	1147082	ENSBTAG00000029777	bta-mir-340	bta-mir-340 [Source:miRBase;Acc:MI0009809]
7	1273635	1313897	ENSBTAG00000015611	TBC1D9B	TBC1 domain family member 9B [Source:HGNC Symbol;Acc:HGNC:29097]
7	1317088	1334619	ENSBTAG00000015602	MRNIP	MRN complex interacting protein [Source:HGNC Symbol;Acc:HGNC:30817]
7	1334566	1346051	ENSBTAG00000015591	SQSTM1	sequestosome 1 [Source:HGNC Symbol;Acc:HGNC:11280]
7	80188341	80188849	ENSBTAG00000046080	NA	NA
7	80345574	80345719	ENSBTAG00000044487	SNORA79	Small nucleolar RNA SNORA79 [Source:RFAM;Acc:RF00600]
7	80361822	80361924	ENSBTAG00000045120	U6	U6 spliceosomal RNA [Source:RFAM;Acc:RF00026]
8	40335868	40336983	ENSBTAG00000048164	NA	NA
8	40562531	40562600	ENSBTAG00000045466	bta-mir-2471	bta-mir-2471 [Source:miRBase;Acc:MI0011531]
8	40834584	40951448	ENSBTAG00000014467	NA	NA
8	40878226	40878299	ENSBTAG00000045064	bta-mir-2470	bta-mir-2470 [Source:miRBase;Acc:MI0011530]
8	42652775	42830159	ENSBTAG00000007494	SMARCA2	SWI/SNF related, matrix associated, actin dependent regulator of chromatin, subfamily a, member 2 [Source:HGNC Symbol;Acc:HGNC:11098]
8	42817027	42817113	ENSBTAG00000044341	U6	U6 spliceosomal RNA [Source:RFAM;Acc:RF00026]
9	12697727	12864358	ENSBTAG00000007791	KCNQ5	potassium voltage-gated channel subfamily Q member 5 [Source:HGNC Symbol;Acc:HGNC:6299]
9	12969175	12970434	ENSBTAG00000034925	KHDC3L	KH domain containing 3 like, subcortical maternal complex member [Source:HGNC Symbol;Acc:HGNC:33699]
9	12981373	12982550	ENSBTAG00000019600	OOEP	oocyte expressed protein [Source:HGNC Symbol;Acc:HGNC:21382]
9	13002482	13021602	ENSBTAG00000021814	DDX43	DEAD-box helicase 43 [Source:HGNC Symbol;Acc:HGNC:18677]
9	13305876	13380618	ENSBTAG00000044053	SLC17A5	solute carrier family 17 member 5 [Source:HGNC Symbol;Acc:HGNC:10933]
9	13349087	13349189	ENSBTAG00000043542	U6	U6 spliceosomal RNA [Source:RFAM;Acc:RF00026]
9	13421249	13551857	ENSBTAG00000013222	CD109	CD109 molecule [Source:HGNC Symbol;Acc:HGNC:21685]
9	13640816	13640920	ENSBTAG00000042148	U6	U6 spliceosomal RNA [Source:RFAM;Acc:RF00026]
10	4305632	4334954	ENSBTAG00000008699	FEM1C	fem-1 homolog C [Source:HGNC Symbol;Acc:HGNC:16933]
10	4360166	4362131	ENSBTAG00000002354	NA	NA
10	4374429	4391820	ENSBTAG00000002357	TICAM2	toll like receptor adaptor molecule 2 [Source:HGNC Symbol;Acc:HGNC:21354]
10	4409118	4418520	ENSBTAG00000035030	TMED7	transmembrane p24 trafficking protein 7 [Source:HGNC Symbol;Acc:HGNC:24253]
10	4598736	4606922	ENSBTAG00000017442	CDO1	cysteine dioxygenase type 1 [Source:HGNC Symbol;Acc:HGNC:1795]
10	4608189	4608558	ENSBTAG00000048058	NA	NA
10	4619383	4799774	ENSBTAG00000017525	ATG12	ubiquitin-like protein ATG12 [Source:RefSeq peptide;Acc:NP_001070450]
10	4663360	4663443	ENSBTAG00000045118	NA	NA
10	4789066	4866585	ENSBTAG00000016644	LVRN	laeverin [Source:HGNC Symbol;Acc:HGNC:26904]
10	4842899	4843791	ENSBTAG00000035005	NA	NA
10	4872818	4904741	ENSBTAG00000039618	NA	NA
10	4950671	4964129	ENSBTAG00000011608	KIAA1191	KIAA1191 [Source:HGNC Symbol;Acc:HGNC:29209]
10	4979152	5011240	ENSBTAG00000034998	SIMC1	SUMO interacting motifs containing 1 [Source:HGNC Symbol;Acc:HGNC:24779]
10	5122915	5135349	ENSBTAG00000035174	THOC3	THO complex 3 [Source:HGNC Symbol;Acc:HGNC:19072]
10	5215474	5217493	ENSBTAG00000013741	CPLX2	complexin 2 [Source:HGNC Symbol;Acc:HGNC:2310]
10	5409681	5410760	ENSBTAG00000044071	HRH2	histamine receptor H2 [Source:HGNC Symbol;Acc:HGNC:5183]
10	5552570	5612663	ENSBTAG00000014536	SFXN1	sideroflexin 1 [Source:HGNC Symbol;Acc:HGNC:16085]
10	5653453	5655684	ENSBTAG00000047719	DRD1	dopamine receptor D1 [Source:HGNC Symbol;Acc:HGNC:3020]
10	51598073	51739153	ENSBTAG00000005481	ADAM10	ADAM metallopeptidase domain 10 [Source:HGNC Symbol;Acc:HGNC:188]
10	51758913	51921260	ENSBTAG00000005479	LIPC	lipase C, hepatic type [Source:HGNC Symbol;Acc:HGNC:6619]
10	51823326	51823444	ENSBTAG00000037226	5S_rRNA	5S ribosomal RNA [Source:RFAM;Acc:RF00001]
10	51826400	51826528	ENSBTAG00000044518	NA	NA
10	51842778	51843501	ENSBTAG00000011764	NA	NA
10	51885645	51885757	ENSBTAG00000043926	5S_rRNA	5S ribosomal RNA [Source:RFAM;Acc:RF00001]
10	51948280	51948379	ENSBTAG00000042541	U6	U6 spliceosomal RNA [Source:RFAM;Acc:RF00026]
10	52152813	52169474	ENSBTAG00000013452	AQP9	aquaporin 9 [Source:HGNC Symbol;Acc:HGNC:643]
10	52336849	52401980	ENSBTAG00000010119	ALDH1A2	aldehyde dehydrogenase 1 family member A2 [Source:HGNC Symbol;Acc:HGNC:15472]
10	52386198	52386304	ENSBTAG00000043491	U6	U6 spliceosomal RNA [Source:RFAM;Acc:RF00026]
11	104130864	104131233	ENSBTAG00000030278	NA	NA
11	104131409	104131481	ENSBTAG00000029979	bta-mir-126	bta-mir-126 [Source:miRBase;Acc:MI0004754]
11	104134683	104146456	ENSBTAG00000025161	AGPAT2	1-acyl-sn-glycerol-3-phosphate acyltransferase beta precursor [Source:RefSeq peptide;Acc:NP_001073733]
11	104176568	104180741	ENSBTAG00000021928	FAM69B	family with sequence similarity 69 member B [Source:HGNC Symbol;Acc:HGNC:28290]
11	104183742	104183865	ENSBTAG00000042930	SNORA17	Small nucleolar RNA SNORA17 [Source:RFAM;Acc:RF00560]
11	104184905	104185036	ENSBTAG00000042482	SNORA17	Small nucleolar RNA SNORA17 [Source:RFAM;Acc:RF00560]
11	104186563	104187141	ENSBTAG00000030281	NA	NA
11	104232297	104251043	ENSBTAG00000012525	ABO	histo-blood group ABO system transferase [Source:RefSeq peptide;Acc:NP_001071394]
11	104235861	104235967	ENSBTAG00000042565	U6	U6 spliceosomal RNA [Source:RFAM;Acc:RF00026]
11	104296135	104302894	ENSBTAG00000011554	SURF6	surfeit 6 [Source:HGNC Symbol;Acc:HGNC:11478]
11	104305076	104311650	ENSBTAG00000011556	MED22	mediator complex subunit 22 [Source:HGNC Symbol;Acc:HGNC:11477]
11	104311808	104315125	ENSBTAG00000011559	RPL7A	ribosomal protein L7a [Source:HGNC Symbol;Acc:HGNC:10364]
11	104312260	104312334	ENSBTAG00000043383	SNORD24	Small nucleolar RNA SNORD24 [Source:RFAM;Acc:RF00069]
11	104312993	104313063	ENSBTAG00000043101	SNORD24	Small nucleolar RNA SNORD24 [Source:RFAM;Acc:RF00069]
11	104313768	104313828	ENSBTAG00000043016	snR47	Small nucleolar RNA snR47 [Source:RFAM;Acc:RF01203]
11	104314159	104314231	ENSBTAG00000042381	SNORD36	Small nucleolar RNA SNORD36 [Source:RFAM;Acc:RF00049]
11	104314558	104314622	ENSBTAG00000043341	SNORD36	Small nucleolar RNA SNORD36 [Source:RFAM;Acc:RF00049]
11	104315458	104334584	ENSBTAG00000030384	NA	NA
11	104319209	104323193	ENSBTAG00000000046	SURF2	surfeit 2 [Source:HGNC Symbol;Acc:HGNC:11475]
11	104341438	104358922	ENSBTAG00000004140	STKLD1	serine/threonine kinase like domain containing 1 [Source:HGNC Symbol;Acc:HGNC:28669]
11	104359430	104367667	ENSBTAG00000019721	REXO4	REX4 homolog, 3'-5' exonuclease [Source:HGNC Symbol;Acc:HGNC:12820]
11	104373528	104407288	ENSBTAG00000015093	ADAMTS13	ADAM metallopeptidase with thrombospondin type 1 motif 13 [Source:HGNC Symbol;Acc:HGNC:1366]
11	104408232	104417213	ENSBTAG00000015097	CACFD1	calcium channel flower domain containing 1 [Source:HGNC Symbol;Acc:HGNC:1365]
11	104417539	104424788	ENSBTAG00000001824	SLC2A6	solute carrier family 2 member 6 [Source:HGNC Symbol;Acc:HGNC:11011]
11	104455975	104464046	ENSBTAG00000013242	TMEM8C	transmembrane protein 8C [Source:HGNC Symbol;Acc:HGNC:33778]
11	104474620	104505740	ENSBTAG00000007492	ADAMTSL2	ADAMTS-like protein 2 precursor [Source:RefSeq peptide;Acc:NP_001192863]
11	104509025	104510345	ENSBTAG00000004507	FAM163B	family with sequence similarity 163 member B [Source:HGNC Symbol;Acc:HGNC:33277]
11	104554824	104572619	ENSBTAG00000004508	DBH	dopamine beta-hydroxylase [Source:HGNC Symbol;Acc:HGNC:2689]
11	104578933	104634907	ENSBTAG00000004510	SARDH	sarcosine dehydrogenase [Source:HGNC Symbol;Acc:HGNC:10536]
11	104646646	104689322	ENSBTAG00000004511	VAV2	vav guanine nucleotide exchange factor 2 [Source:HGNC Symbol;Acc:HGNC:12658]
11	104860032	104880077	ENSBTAG00000010582	BRD3	bromodomain containing 3 [Source:HGNC Symbol;Acc:HGNC:1104]
11	105182214	105394448	ENSBTAG00000007882	CACNA1B	Bos taurus calcium channel, voltage-dependent, N type, alpha 1B subunit (CACNA1B), mRNA. [Source:RefSeq mRNA;Acc:NM_174632]
11	105429172	105493391	ENSBTAG00000012148	EHMT1	histone-lysine N-methyltransferase EHMT1 [Source:RefSeq peptide;Acc:NP_001092511]
11	105541714	105549236	ENSBTAG00000012147	ARRDC1	arrestin domain containing 1 [Source:HGNC Symbol;Acc:HGNC:28633]
11	105562887	105571338	ENSBTAG00000012144	ZMYND19	zinc finger MYND-type containing 19 [Source:HGNC Symbol;Acc:HGNC:21146]
11	105574514	105593688	ENSBTAG00000038691	DPH7	diphthamide biosynthesis 7 [Source:HGNC Symbol;Acc:HGNC:25199]
11	105594963	105595605	ENSBTAG00000039138	MRPL41	mitochondrial ribosomal protein L41 [Source:HGNC Symbol;Acc:HGNC:14492]
11	105598761	105673200	ENSBTAG00000012126	PNPLA7	patatin like phospholipase domain containing 7 [Source:HGNC Symbol;Acc:HGNC:24768]
11	105673837	105681394	ENSBTAG00000030247	NSMF	NMDA receptor synaptonuclear signaling and neuronal migration factor [Source:HGNC Symbol;Acc:HGNC:29843]
11	105698114	105702610	ENSBTAG00000030246	ENTPD8	ectonucleoside triphosphate diphosphohydrolase 8 [Source:HGNC Symbol;Acc:HGNC:24860]
11	105702496	105711512	ENSBTAG00000012121	NOXA1	NADPH oxidase activator 1 [Source:RefSeq peptide;Acc:NP_001095545]
11	105728961	105770612	ENSBTAG00000023788	EXD3	exonuclease 3'-5' domain containing 3 [Source:HGNC Symbol;Acc:HGNC:26023]
11	105790354	105790698	ENSBTAG00000046122	NRARP	NOTCH-regulated ankyrin repeat protein [Source:HGNC Symbol;Acc:HGNC:33843]
11	105837853	105839073	ENSBTAG00000023787	TOR4A	torsin family 4 member A [Source:HGNC Symbol;Acc:HGNC:25981]
11	105843377	105850401	ENSBTAG00000021861	NELFB	negative elongation factor complex member B [Source:HGNC Symbol;Acc:HGNC:24324]
11	105856512	105860113	ENSBTAG00000004095	FAM166A	family with sequence similarity 166 member A [Source:HGNC Symbol;Acc:HGNC:33818]
11	105860110	105862549	ENSBTAG00000025274	TUBB4B	tubulin beta 4B class IVb [Source:HGNC Symbol;Acc:HGNC:20771]
11	105866118	105869982	ENSBTAG00000046379	SLC34A3	solute carrier family 34 member 3 [Source:HGNC Symbol;Acc:HGNC:20305]
11	105872249	105872719	ENSBTAG00000046418	RNF224	ring finger protein 224 [Source:HGNC Symbol;Acc:HGNC:41912]
11	105874695	105875699	ENSBTAG00000045711	CYSRT1	cysteine rich tail 1 [Source:HGNC Symbol;Acc:HGNC:30529]
11	105878864	105879664	ENSBTAG00000047357	RNF208	ring finger protein 208 [Source:HGNC Symbol;Acc:HGNC:25420]
11	105883825	105892426	ENSBTAG00000047061	NDOR1	NADPH-dependent diflavin oxidoreductase 1 [Source:UniProtKB/Swiss-Prot;Acc:Q1JPJ0]
11	105892686	105893315	ENSBTAG00000046215	TMEM203	transmembrane protein 203 [Source:HGNC Symbol;Acc:HGNC:28217]
11	105896916	105903699	ENSBTAG00000047715	NA	taperin [Source:RefSeq peptide;Acc:NP_001096820]
11	105904770	105905783	ENSBTAG00000046415	SSNA1	SS nuclear autoantigen 1 [Source:HGNC Symbol;Acc:HGNC:11321]
11	105907058	105913137	ENSBTAG00000046223	NA	NA
11	105915064	105916356	ENSBTAG00000046416	NA	NA
11	105918626	105920031	ENSBTAG00000047964	TMEM210	transmembrane protein 210 [Source:HGNC Symbol;Acc:HGNC:34059]
11	105920720	105921669	ENSBTAG00000045734	LRRC26	leucine rich repeat containing 26 [Source:HGNC Symbol;Acc:HGNC:31409]
11	105922299	105945800	ENSBTAG00000047202	GRIN1	glutamate ionotropic receptor NMDA type subunit 1 [Source:HGNC Symbol;Acc:HGNC:4584]
11	105990344	106015000	ENSBTAG00000017851	RXRA	retinoid X receptor, alpha [Source:RefSeq peptide;Acc:NP_001291272]
11	106244291	106246501	ENSBTAG00000030296	LCNL1	lipocalin like 1 [Source:HGNC Symbol;Acc:HGNC:34436]
11	106247577	106250629	ENSBTAG00000015074	PTGDS	Prostaglandin-H2 D-isomerase [Source:UniProtKB/Swiss-Prot;Acc:O02853]
11	106276096	106279698	ENSBTAG00000039531	NA	NA
11	106284927	106286380	ENSBTAG00000010520	C8G	complement C8 gamma chain [Source:HGNC Symbol;Acc:HGNC:1354]
11	106287254	106291495	ENSBTAG00000010515	FBXW5	F-box and WD repeat domain containing 5 [Source:HGNC Symbol;Acc:HGNC:13613]
11	106296537	106311429	ENSBTAG00000010497	TRAF2	TNF receptor associated factor 2 [Source:HGNC Symbol;Acc:HGNC:12032]
11	106320380	106324288	ENSBTAG00000030302	EDF1	endothelial differentiation related factor 1 [Source:HGNC Symbol;Acc:HGNC:3164]
11	106325456	106332942	ENSBTAG00000021550	MAMDC4	MAM domain containing 4 [Source:HGNC Symbol;Acc:HGNC:24083]
11	106334245	106335688	ENSBTAG00000021549	PHPT1	phosphohistidine phosphatase 1 [Source:HGNC Symbol;Acc:HGNC:30033]
11	106338334	106341261	ENSBTAG00000039708	C9orf172	chromosome 9 open reading frame 172 [Source:HGNC Symbol;Acc:HGNC:37284]
11	106344498	106363593	ENSBTAG00000039573	RABL6	RAB, member RAS oncogene family-like 6 [Source:HGNC Symbol;Acc:HGNC:24703]
11	106364117	106372245	ENSBTAG00000000933	CCDC183	coiled-coil domain containing 183 [Source:HGNC Symbol;Acc:HGNC:28236]
11	106375058	106376837	ENSBTAG00000013889	TMEM141	transmembrane protein 141 [Source:HGNC Symbol;Acc:HGNC:28211]
11	106387777	106389024	ENSBTAG00000047297	NA	NA
11	106391056	106393576	ENSBTAG00000017005	LCN8	lipocalin 8 [Source:HGNC Symbol;Acc:HGNC:27038]
11	106397537	106399302	ENSBTAG00000001206	LCN15	lipocalin 15 [Source:HGNC Symbol;Acc:HGNC:33777]
11	106405782	106411025	ENSBTAG00000016148	NA	NA
11	106411993	106414340	ENSBTAG00000016144	LCN10	lipocalin 10 [Source:HGNC Symbol;Acc:HGNC:20892]
11	106427895	106430697	ENSBTAG00000009599	LCN1	lipocalin 1 [Source:HGNC Symbol;Acc:HGNC:6525]
11	106437552	106440173	ENSBTAG00000038440	NA	NA
11	106447320	106450536	ENSBTAG00000005688	MRPS2	mitochondrial ribosomal protein S2 [Source:HGNC Symbol;Acc:HGNC:14495]
11	106451397	106455940	ENSBTAG00000023776	C9orf116	chromosome 9 open reading frame 116 [Source:HGNC Symbol;Acc:HGNC:28435]
11	106462138	106465659	ENSBTAG00000030317	PPP1R26	protein phosphatase 1 regulatory subunit 26 [Source:HGNC Symbol;Acc:HGNC:29089]
11	106675880	106712955	ENSBTAG00000038584	OLFM1	olfactomedin 1 [Source:HGNC Symbol;Acc:HGNC:17187]
11	106822997	106831824	ENSBTAG00000048155	FCN2	Ficolin-2 [Source:UniProtKB/Swiss-Prot;Acc:Q5I2E5]
11	106856171	106994803	ENSBTAG00000047998	COL5A1	collagen type V alpha 1 chain [Source:HGNC Symbol;Acc:HGNC:2209]
11	107244220	107246853	ENSBTAG00000002046	NA	NA
13	31559727	31826838	ENSBTAG00000005072	CUBN	cubilin [Source:HGNC Symbol;Acc:HGNC:2548]
13	31853810	31905555	ENSBTAG00000020546	TRDMT1	tRNA aspartic acid methyltransferase 1 [Source:HGNC Symbol;Acc:HGNC:2977]
13	31945012	31952941	ENSBTAG00000018463	VIM	vimentin [Source:HGNC Symbol;Acc:HGNC:12692]
13	32025900	32187237	ENSBTAG00000011366	NA	NA
13	32347676	32369621	ENSBTAG00000033089	HACD1	3-hydroxyacyl-CoA dehydratase 1 [Source:HGNC Symbol;Acc:HGNC:9639]
13	32390175	32445156	ENSBTAG00000002658	STAM	signal transducing adaptor molecule [Source:HGNC Symbol;Acc:HGNC:11357]
13	32429506	32429591	ENSBTAG00000042890	SNORD62	Small nucleolar RNA SNORD62 [Source:RFAM;Acc:RF00153]
13	32475797	32514569	ENSBTAG00000018981	TMEM236	transmembrane protein 236 [Source:HGNC Symbol;Acc:HGNC:23473]
13	63750159	63790156	ENSBTAG00000039313	ZNF341	zinc finger protein 341 [Source:RefSeq peptide;Acc:NP_001179505]
13	63817040	63849782	ENSBTAG00000013387	CHMP4B	charged multivesicular body protein 4B [Source:HGNC Symbol;Acc:HGNC:16171]
13	63953596	64043571	ENSBTAG00000016524	RALY	RALY heterogeneous nuclear ribonucleoprotein [Source:HGNC Symbol;Acc:HGNC:15921]
13	64050711	64069300	ENSBTAG00000005969	EIF2S2	eukaryotic translation initiation factor 2 subunit beta [Source:HGNC Symbol;Acc:HGNC:3266]
13	64227615	64227799	ENSBTAG00000042501	SNORA73	Small nucleolar RNA SNORA73 family [Source:RFAM;Acc:RF00045]
13	64234645	64239783	ENSBTAG00000034077	ASIP	agouti signaling protein [Source:HGNC Symbol;Acc:HGNC:745]
13	64258560	64274274	ENSBTAG00000018101	AHCY	adenosylhomocysteinase [Source:HGNC Symbol;Acc:HGNC:343]
13	64357862	64462219	ENSBTAG00000000308	ITCH	itchy E3 ubiquitin protein ligase [Source:HGNC Symbol;Acc:HGNC:13890]
13	64372559	64372993	ENSBTAG00000046623	NA	NA
13	76311439	76487993	ENSBTAG00000013336	EYA2	EYA transcriptional coactivator and phosphatase 2 [Source:HGNC Symbol;Acc:HGNC:3520]
13	76501073	76625012	ENSBTAG00000013114	ZMYND8	zinc finger MYND-type containing 8 [Source:HGNC Symbol;Acc:HGNC:9397]
13	76536639	76536785	ENSBTAG00000044512	SNORA79	Small nucleolar RNA SNORA79 [Source:RFAM;Acc:RF00600]
13	76654192	76654298	ENSBTAG00000042533	U6	U6 spliceosomal RNA [Source:RFAM;Acc:RF00026]
13	76847444	76875680	ENSBTAG00000007489	NCOA3	nuclear receptor coactivator 3 [Source:HGNC Symbol;Acc:HGNC:7670]
13	76879808	77005009	ENSBTAG00000007490	SULF2	sulfatase 2 [Source:HGNC Symbol;Acc:HGNC:20392]
13	77049015	77049296	ENSBTAG00000043724	7SK	7SK RNA [Source:RFAM;Acc:RF00100]
13	77566190	77671122	ENSBTAG00000015609	PREX1	phosphatidylinositol-3,4,5-trisphosphate dependent Rac exchange factor 1 [Source:HGNC Symbol;Acc:HGNC:32594]
13	77822894	77903223	ENSBTAG00000007120	ARFGEF2	brefeldin A-inhibited guanine nucleotide-exchange protein 2 [Source:RefSeq peptide;Acc:NP_001192581]
13	77919358	77954887	ENSBTAG00000005957	CSE1L	chromosome segregation 1 like [Source:HGNC Symbol;Acc:HGNC:2431]
13	77962041	78003899	ENSBTAG00000000241	STAU1	staufen double-stranded RNA binding protein 1 [Source:HGNC Symbol;Acc:HGNC:11370]
13	78054502	78071705	ENSBTAG00000006671	DDX27	DEAD-box helicase 27 [Source:HGNC Symbol;Acc:HGNC:15837]
13	78075556	78098372	ENSBTAG00000020166	ZNFX1	zinc finger NFX1-type containing 1 [Source:HGNC Symbol;Acc:HGNC:29271]
13	78103078	78103169	ENSBTAG00000042099	SNORD12	Small nucleolar SNORD12/SNORD106 [Source:RFAM;Acc:RF00581]
13	78103995	78104085	ENSBTAG00000043036	SNORD12	Small nucleolar SNORD12/SNORD106 [Source:RFAM;Acc:RF00581]
13	78104297	78104388	ENSBTAG00000043350	SNORD12	Small nucleolar SNORD12/SNORD106 [Source:RFAM;Acc:RF00581]
13	78194165	78304515	ENSBTAG00000027320	KCNB1	potassium voltage-gated channel subfamily B member 1 [Source:HGNC Symbol;Acc:HGNC:6231]
13	78319020	78368752	ENSBTAG00000017537	PTGIS	prostaglandin I2 synthase [Source:HGNC Symbol;Acc:HGNC:9603]
14	8970645	8985785	ENSBTAG00000001156	ST3GAL1	ST3 beta-galactoside alpha-2,3-sialyltransferase 1 [Source:HGNC Symbol;Acc:HGNC:10862]
14	9109762	9165926	ENSBTAG00000000711	NDRG1	N-myc downstream regulated 1 [Source:HGNC Symbol;Acc:HGNC:7679]
14	9176079	9187850	ENSBTAG00000000707	WISP1	WNT1 inducible signaling pathway protein 1 [Source:HGNC Symbol;Acc:HGNC:12769]
14	9262251	9508938	ENSBTAG00000007823	TG	thyroglobulin precursor [Source:RefSeq peptide;Acc:NP_776308]
14	9334778	9371281	ENSBTAG00000007828	SLA	Src like adaptor [Source:HGNC Symbol;Acc:HGNC:10902]
14	9526432	9598565	ENSBTAG00000006869	PHF20L1	PHD finger protein 20-like 1 [Source:HGNC Symbol;Acc:HGNC:24280]
15	17190071	17323066	ENSBTAG00000010642	ALKBH8	Alkylated DNA repair protein alkB homolog 8 [Source:UniProtKB/Swiss-Prot;Acc:A1A4L5]
15	17349533	17349658	ENSBTAG00000042301	U6atac	U6atac minor spliceosomal RNA [Source:RFAM;Acc:RF00619]
15	17375527	17461023	ENSBTAG00000002691	ELMOD1	ELMO domain containing 1 [Source:HGNC Symbol;Acc:HGNC:25334]
15	17612525	17612631	ENSBTAG00000042844	U6	U6 spliceosomal RNA [Source:RFAM;Acc:RF00026]
15	17642142	17655900	ENSBTAG00000003661	NA	NA
15	17760029	17798653	ENSBTAG00000018246	RAB39A	Bos taurus RAB39A, member RAS oncogene family (RAB39A), mRNA. [Source:RefSeq mRNA;Acc:NM_001192830]
15	17857169	17983781	ENSBTAG00000012882	CUL5	cullin 5 [Source:HGNC Symbol;Acc:HGNC:2556]
15	17996369	17996475	ENSBTAG00000042968	U6	U6 spliceosomal RNA [Source:RFAM;Acc:RF00026]
15	17999932	18028984	ENSBTAG00000012885	ACAT1	acetyl-CoA acetyltransferase 1 [Source:HGNC Symbol;Acc:HGNC:93]
15	18055854	18096604	ENSBTAG00000010286	NPAT	nuclear protein, coactivator of histone transcription [Source:HGNC Symbol;Acc:HGNC:7896]
15	18119201	18265060	ENSBTAG00000003111	ATM	serine-protein kinase ATM [Source:RefSeq peptide;Acc:NP_001192864]
15	18119201	18265060	ENSBTAG00000003111	ATM	serine-protein kinase ATM [Source:RefSeq peptide;Acc:NP_001192864]
15	18417839	18450111	ENSBTAG00000008709	KDELC2	KDEL motif containing 2 [Source:HGNC Symbol;Acc:HGNC:28496]
15	18459440	18494061	ENSBTAG00000008253	EXPH5	exophilin 5 [Source:HGNC Symbol;Acc:HGNC:30578]
15	18644692	18952411	ENSBTAG00000002382	DDX10	DEAD-box helicase 10 [Source:HGNC Symbol;Acc:HGNC:2735]
15	18705271	18705396	ENSBTAG00000047738	U6atac	U6atac minor spliceosomal RNA [Source:RFAM;Acc:RF00619]
15	72466675	72475397	ENSBTAG00000037580	MSANTD3	Myb/SANT DNA binding domain containing 3 [Source:HGNC Symbol;Acc:HGNC:23370]
16	41689563	41709076	ENSBTAG00000002894	TNFSF4	tumor necrosis factor superfamily member 4 [Source:HGNC Symbol;Acc:HGNC:11934]
16	41985339	42040600	ENSBTAG00000024493	DHRS3	dehydrogenase/reductase 3 [Source:HGNC Symbol;Acc:HGNC:17693]
16	42082188	42349474	ENSBTAG00000016080	VPS13D	vacuolar protein sorting 13 homolog D [Source:HGNC Symbol;Acc:HGNC:23595]
16	42084905	42085048	ENSBTAG00000044521	ACA59	Small nucleolar RNA ACA59 [Source:RFAM;Acc:RF01293]
16	42376258	42409768	ENSBTAG00000024928	TNFRSF1B	TNF receptor superfamily member 1B [Source:HGNC Symbol;Acc:HGNC:11917]
16	42440211	42493773	ENSBTAG00000039937	TNFRSF8	TNF receptor superfamily member 8 [Source:HGNC Symbol;Acc:HGNC:11923]
16	42538502	42548038	ENSBTAG00000019556	MIIP	migration and invasion inhibitory protein [Source:HGNC Symbol;Acc:HGNC:25715]
16	42561715	42581003	ENSBTAG00000005314	MFN2	mitofusin 2 [Source:HGNC Symbol;Acc:HGNC:16877]
16	42595152	42625615	ENSBTAG00000002052	PLOD1	procollagen-lysine,2-oxoglutarate 5-dioxygenase 1 [Source:HGNC Symbol;Acc:HGNC:9081]
16	55241513	55282607	ENSBTAG00000006175	KDM5B	lysine demethylase 5B [Source:HGNC Symbol;Acc:HGNC:18039]
16	55407771	55442826	ENSBTAG00000001788	PDPN	podoplanin precursor [Source:RefSeq peptide;Acc:NP_001028292]
16	55466079	55466692	ENSBTAG00000016189	NA	NA
16	55487726	55491592	ENSBTAG00000013560	RABIF	RAB interacting factor [Source:HGNC Symbol;Acc:HGNC:9797]
16	55494272	55516370	ENSBTAG00000009726	KLHL12	kelch like family member 12 [Source:HGNC Symbol;Acc:HGNC:19360]
16	55522005	55527367	ENSBTAG00000009727	ADIPOR1	adiponectin receptor 1 [Source:HGNC Symbol;Acc:HGNC:24040]
16	55553510	55558337	ENSBTAG00000019927	CYB5R1	NADH-cytochrome b5 reductase 1 [Source:RefSeq peptide;Acc:NP_001029690]
16	55565387	55567903	ENSBTAG00000019931	NA	NA
16	55611221	55645394	ENSBTAG00000017883	LRRC38	leucine rich repeat containing 38 [Source:HGNC Symbol;Acc:HGNC:27005]
16	55718640	55721536	ENSBTAG00000024791	NA	NA
16	55726741	55730266	ENSBTAG00000038000	NA	NA
16	55744284	55747093	ENSBTAG00000040570	NA	NA
16	55768189	55770872	ENSBTAG00000038222	NA	NA
16	55791373	55794111	ENSBTAG00000012389	NA	NA
16	55803157	55806065	ENSBTAG00000038264	NA	NA
16	55896306	55899061	ENSBTAG00000031507	NA	NA
16	55916706	55919229	ENSBTAG00000038261	NA	NA
17	15274689	15274943	ENSBTAG00000045665	NA	NA
17	15722310	16066444	ENSBTAG00000014111	INPP4B	inositol polyphosphate-4-phosphatase type II B [Source:HGNC Symbol;Acc:HGNC:6075]
17	15722310	16066444	ENSBTAG00000014111	INPP4B	inositol polyphosphate-4-phosphatase type II B [Source:HGNC Symbol;Acc:HGNC:6075]
17	16347925	16363886	ENSBTAG00000018200	IL15	interleukin 15 [Source:HGNC Symbol;Acc:HGNC:5977]
17	16725951	16726102	ENSBTAG00000046082	NA	NA
17	16835048	16854199	ENSBTAG00000000297	NA	Zinc finger protein 330 [Source:UniProtKB/Swiss-Prot;Acc:Q32LC9]
17	17374260	17443063	ENSBTAG00000018951	TBC1D9	TBC1 domain family member 9 [Source:HGNC Symbol;Acc:HGNC:21710]
17	17467450	17473822	ENSBTAG00000004647	UCP1	uncoupling protein 1 [Source:HGNC Symbol;Acc:HGNC:12517]
17	17477250	17506592	ENSBTAG00000014007	ELMOD2	ELMO domain containing 2 [Source:HGNC Symbol;Acc:HGNC:28111]
17	17517621	17560971	ENSBTAG00000034281	MGAT4D	MGAT4 family member D [Source:HGNC Symbol;Acc:HGNC:43619]
17	17575019	17620096	ENSBTAG00000001580	CLGN	calmegin [Source:HGNC Symbol;Acc:HGNC:2060]
17	17627247	17639129	ENSBTAG00000022109	SCOC	short coiled-coil protein [Source:HGNC Symbol;Acc:HGNC:20335]
17	27154129	27154224	ENSBTAG00000045079	U2	U2 spliceosomal RNA [Source:RFAM;Acc:RF00004]
17	40818491	40848672	ENSBTAG00000047107	TNIP3	TNFAIP3 interacting protein 3 [Source:HGNC Symbol;Acc:HGNC:19315]
17	40930350	40930461	ENSBTAG00000029127	5S_rRNA	5S ribosomal RNA [Source:RFAM;Acc:RF00001]
17	40936426	41069662	ENSBTAG00000033547	C4orf45	chromosome 4 open reading frame 45 [Source:HGNC Symbol;Acc:HGNC:26342]
17	41065498	41144357	ENSBTAG00000011970	FNIP2	folliculin interacting protein 2 [Source:HGNC Symbol;Acc:HGNC:29280]
17	41249493	41262410	ENSBTAG00000016680	PPID	peptidylprolyl isomerase D [Source:HGNC Symbol;Acc:HGNC:9257]
17	41262754	41307126	ENSBTAG00000016679	ETFDH	electron transfer flavoprotein dehydrogenase [Source:HGNC Symbol;Acc:HGNC:3483]
17	41307378	41310601	ENSBTAG00000033486	C4orf46	chromosome 4 open reading frame 46 [Source:HGNC Symbol;Acc:HGNC:27320]
17	41318286	41446129	ENSBTAG00000010306	RXFP1	relaxin/insulin like family peptide receptor 1 [Source:HGNC Symbol;Acc:HGNC:19718]
17	46041871	46127902	ENSBTAG00000020423	EP400	E1A binding protein p400 [Source:HGNC Symbol;Acc:HGNC:11958]
17	46156467	46166401	ENSBTAG00000012990	PUS1	pseudouridylate synthase 1 [Source:HGNC Symbol;Acc:HGNC:15508]
17	46171844	46193233	ENSBTAG00000012987	ULK1	unc-51 like autophagy activating kinase 1 [Source:HGNC Symbol;Acc:HGNC:12558]
17	46236043	46260184	ENSBTAG00000002145	MMP17	matrix metallopeptidase 17 [Source:HGNC Symbol;Acc:HGNC:7163]
17	46273772	46354749	ENSBTAG00000000439	SFSWAP	splicing factor SWAP homolog [Source:HGNC Symbol;Acc:HGNC:10790]
17	46348796	46348858	ENSBTAG00000036440	NA	NA
17	46403662	46403749	ENSBTAG00000048211	NA	NA
17	47028031	47202358	ENSBTAG00000013848	ADGRD1	adhesion G protein-coupled receptor D1 [Source:HGNC Symbol;Acc:HGNC:19893]
17	47324800	47352599	ENSBTAG00000007988	STX2	syntaxin 2 [Source:HGNC Symbol;Acc:HGNC:3403]
17	47630080	47712174	ENSBTAG00000009797	RIMBP2	RIMS binding protein 2 [Source:HGNC Symbol;Acc:HGNC:30339]
17	47726941	47761637	ENSBTAG00000006468	PIWIL1	piwi-like protein 1 [Source:RefSeq peptide;Acc:NP_001302505]
17	47935477	47937432	ENSBTAG00000007047	FZD10	frizzled class receptor 10 [Source:HGNC Symbol;Acc:HGNC:4039]
19	48516498	48543240	ENSBTAG00000003500	DCAF7	DDB1 and CUL4 associated factor 7 [Source:HGNC Symbol;Acc:HGNC:30915]
19	48550948	48554770	ENSBTAG00000009885	TACO1	translational activator of cytochrome c oxidase I [Source:HGNC Symbol;Acc:HGNC:24316]
19	48570157	48620315	ENSBTAG00000008151	MAP3K3	mitogen-activated protein kinase kinase kinase 3 [Source:HGNC Symbol;Acc:HGNC:6855]
19	48624050	48625915	ENSBTAG00000008154	LIMD2	LIM domain containing 2 [Source:HGNC Symbol;Acc:HGNC:28142]
19	48628883	48656396	ENSBTAG00000000056	STRADA	STE20-related kinase adaptor alpha [Source:HGNC Symbol;Acc:HGNC:30172]
19	48662435	48682292	ENSBTAG00000011834	CCDC47	coiled-coil domain containing 47 [Source:HGNC Symbol;Acc:HGNC:24856]
19	48683004	48717864	ENSBTAG00000021058	DDX42	DEAD-box helicase 42 [Source:HGNC Symbol;Acc:HGNC:18676]
19	48719276	48727887	ENSBTAG00000021060	FTSJ3	pre-rRNA processing protein FTSJ3 [Source:RefSeq peptide;Acc:NP_001068830]
19	48728282	48732869	ENSBTAG00000021061	PSMC5	proteasome 26S subunit, ATPase 5 [Source:HGNC Symbol;Acc:HGNC:9552]
19	48733738	48742209	ENSBTAG00000021062	SMARCD2	SWI/SNF related, matrix associated, actin dependent regulator of chromatin, subfamily d, member 2 [Source:HGNC Symbol;Acc:HGNC:11107]
19	48750715	48759064	ENSBTAG00000024947	NA	NA
19	48768618	48772014	ENSBTAG00000017220	GH	Somatotropin [Source:UniProtKB/Swiss-Prot;Acc:P01246]
19	48784794	48787753	ENSBTAG00000044204	CD79B	CD79b molecule [Source:HGNC Symbol;Acc:HGNC:1699]
19	48794399	48825660	ENSBTAG00000004770	SCN4A	sodium voltage-gated channel alpha subunit 4 [Source:HGNC Symbol;Acc:HGNC:10591]
19	48857450	48867609	ENSBTAG00000019432	ICAM2	intercellular adhesion molecule 2 [Source:HGNC Symbol;Acc:HGNC:5345]
19	48924511	48971838	ENSBTAG00000016799	ERN1	endoplasmic reticulum to nucleus signaling 1 [Source:HGNC Symbol;Acc:HGNC:3449]
19	49006459	49068544	ENSBTAG00000004723	TEX2	testis-expressed sequence 2 protein [Source:RefSeq peptide;Acc:NP_001095440]
19	49114708	49114777	ENSBTAG00000042741	SNORND104	Small nucleolar RNA SNORD104 [Source:RFAM;Acc:RF00289]
19	49114969	49115103	ENSBTAG00000042398	SNORA50	Small nucleolar RNA SNORA50 [Source:RFAM;Acc:RF00407]
19	49175892	49238414	ENSBTAG00000012066	PECAM1	platelet and endothelial cell adhesion molecule 1 [Source:HGNC Symbol;Acc:HGNC:8823]
19	49268640	49292988	ENSBTAG00000007409	MILR1	mast cell immunoglobulin like receptor 1 [Source:HGNC Symbol;Acc:HGNC:27570]
19	49312498	49328600	ENSBTAG00000018420	POLG2	DNA polymerase gamma 2, accessory subunit [Source:HGNC Symbol;Acc:HGNC:9180]
19	49330954	49337523	ENSBTAG00000018423	DDX5	DEAD-box helicase 5 [Source:HGNC Symbol;Acc:HGNC:2746]
19	49332072	49332155	ENSBTAG00000045885	bta-mir-3064	bta-mir-3064 [Source:miRBase;Acc:MI0031503]
19	49332530	49332630	ENSBTAG00000047875	NA	NA
19	49338200	49374922	ENSBTAG00000014002	CEP95	centrosomal protein 95 [Source:HGNC Symbol;Acc:HGNC:25141]
19	49384215	49428741	ENSBTAG00000019853	SMURF2	SMAD specific E3 ubiquitin protein ligase 2 [Source:HGNC Symbol;Acc:HGNC:16809]
20	13393479	13436297	ENSBTAG00000007321	SREK1	splicing regulatory glutamic acid and lysine rich protein 1 [Source:HGNC Symbol;Acc:HGNC:17882]
20	13483520	13558286	ENSBTAG00000000415	ERBIN	erbb2 interacting protein [Source:HGNC Symbol;Acc:HGNC:15842]
20	13704346	13749692	ENSBTAG00000016903	NLN	neurolysin [Source:HGNC Symbol;Acc:HGNC:16058]
20	13805928	13851473	ENSBTAG00000016902	SGTB	small glutamine rich tetratricopeptide repeat containing beta [Source:HGNC Symbol;Acc:HGNC:23567]
20	13856108	13891297	ENSBTAG00000016900	TRAPPC13	trafficking protein particle complex 13 [Source:HGNC Symbol;Acc:HGNC:25828]
20	13885857	13891068	ENSBTAG00000047828	NA	NA
20	13891748	13925788	ENSBTAG00000009519	TRIM23	E3 ubiquitin-protein ligase TRIM23 [Source:RefSeq peptide;Acc:NP_001073772]
20	13929992	13952132	ENSBTAG00000009514	PPWD1	peptidylprolyl isomerase domain and WD repeat containing 1 [Source:HGNC Symbol;Acc:HGNC:28954]
20	13952311	13989063	ENSBTAG00000044175	CENPK	centromere protein K [Source:HGNC Symbol;Acc:HGNC:29479]
20	13970056	13970540	ENSBTAG00000046810	NA	NA
20	14008347	14285012	ENSBTAG00000016963	ADAMTS6	ADAM metallopeptidase with thrombospondin type 1 motif 6 [Source:HGNC Symbol;Acc:HGNC:222]
20	15558581	15559849	ENSBTAG00000040439	HTR1A	5-hydroxytryptamine receptor 1A [Source:HGNC Symbol;Acc:HGNC:5286]
21	64608764	64608882	ENSBTAG00000031727	5S_rRNA	5S ribosomal RNA [Source:RFAM;Acc:RF00001]
21	65162861	65162967	ENSBTAG00000042869	U6	U6 spliceosomal RNA [Source:RFAM;Acc:RF00026]
21	65841997	65938304	ENSBTAG00000018019	BCL11B	B-cell CLL/lymphoma 11B [Source:HGNC Symbol;Acc:HGNC:13222]
21	66064391	66125305	ENSBTAG00000018310	SETD3	SET domain containing 3 [Source:HGNC Symbol;Acc:HGNC:20493]
21	66159547	66174627	ENSBTAG00000018636	CCNK	cyclin-K [Source:RefSeq peptide;Acc:NP_001192910]
21	66175707	66253519	ENSBTAG00000025181	CCDC85C	coiled-coil domain containing 85C [Source:HGNC Symbol;Acc:HGNC:35459]
21	66284693	66314293	ENSBTAG00000026913	HHIPL1	HHIP like 1 [Source:HGNC Symbol;Acc:HGNC:19710]
22	2565863	2565970	ENSBTAG00000028620	5S_rRNA	5S ribosomal RNA [Source:RFAM;Acc:RF00001]
22	2685120	2763664	ENSBTAG00000035286	CMC1	C-X9-C motif containing 1 [Source:HGNC Symbol;Acc:HGNC:28783]
22	2766407	2807380	ENSBTAG00000004117	AZI2	5-azacytidine induced 2 [Source:HGNC Symbol;Acc:HGNC:24002]
22	2807583	2978687	ENSBTAG00000022751	NA	NA
22	16909073	16918353	ENSBTAG00000007969	CIDEC	cell death inducing DFFA like effector c [Source:HGNC Symbol;Acc:HGNC:24229]
22	16923416	16931387	ENSBTAG00000007968	RPUSD3	RNA pseudouridylate synthase domain containing 3 [Source:HGNC Symbol;Acc:HGNC:28437]
22	16933320	16955467	ENSBTAG00000007966	NA	NA
22	16958695	16967839	ENSBTAG00000007964	ARPC4	actin related protein 2/3 complex subunit 4 [Source:HGNC Symbol;Acc:HGNC:707]
22	16966879	16978442	ENSBTAG00000007961	TADA3	transcriptional adaptor 3 [Source:HGNC Symbol;Acc:HGNC:19422]
22	16991344	17001919	ENSBTAG00000007780	CAMK1	calcium/calmodulin dependent protein kinase I [Source:HGNC Symbol;Acc:HGNC:1459]
22	17001861	17007470	ENSBTAG00000007777	OGG1	8-oxoguanine DNA glycosylase [Source:HGNC Symbol;Acc:HGNC:8125]
22	17009591	17022570	ENSBTAG00000007776	BRPF1	peregrin [Source:RefSeq peptide;Acc:NP_001193018]
22	17029816	17050915	ENSBTAG00000011551	CPNE9	copine family member 9 [Source:HGNC Symbol;Acc:HGNC:24336]
22	17052209	17096797	ENSBTAG00000009765	MTMR14	myotubularin related protein 14 [Source:HGNC Symbol;Acc:HGNC:26190]
22	17102898	17103004	ENSBTAG00000042999	U6	U6 spliceosomal RNA [Source:RFAM;Acc:RF00026]
22	17129452	17162996	ENSBTAG00000010916	LHFPL4	lipoma HMGIC fusion partner-like 4 [Source:HGNC Symbol;Acc:HGNC:29568]
22	17176684	17220627	ENSBTAG00000019193	SETD5	SET domain-containing protein 5 [Source:RefSeq peptide;Acc:NP_001192934]
22	17264153	17283523	ENSBTAG00000003112	THUMPD3	THUMP domain containing 3 [Source:HGNC Symbol;Acc:HGNC:24493]
22	17372630	17613438	ENSBTAG00000004685	SRGAP3	SLIT-ROBO Rho GTPase activating protein 3 [Source:HGNC Symbol;Acc:HGNC:19744]
22	17627573	17735891	ENSBTAG00000012142	RAD18	RAD18, E3 ubiquitin protein ligase [Source:HGNC Symbol;Acc:HGNC:18278]
22	17817626	17827292	ENSBTAG00000019772	OXTR	oxytocin receptor [Source:HGNC Symbol;Acc:HGNC:8529]
22	17832937	17846997	ENSBTAG00000022699	CAV3	caveolin 3 [Source:HGNC Symbol;Acc:HGNC:1529]
22	17961211	18018234	ENSBTAG00000005431	LMCD1	LIM and cysteine rich domains 1 [Source:HGNC Symbol;Acc:HGNC:6633]
22	18740484	19647747	ENSBTAG00000013047	GRM7	metabotropic glutamate receptor 7 precursor [Source:RefSeq peptide;Acc:NP_001069523]
23	5382148	5477796	ENSBTAG00000016058	FAM83B	family with sequence similarity 83 member B [Source:HGNC Symbol;Acc:HGNC:21357]
23	5598010	5598050	ENSBTAG00000044495	5S_rRNA	5S ribosomal RNA [Source:RFAM;Acc:RF00001]
23	5953509	6059979	ENSBTAG00000012652	TINAG	tubulointerstitial nephritis antigen [Source:HGNC Symbol;Acc:HGNC:14599]
23	6053958	6054061	ENSBTAG00000043056	U6	U6 spliceosomal RNA [Source:RFAM;Acc:RF00026]
23	6123034	6409848	ENSBTAG00000014581	MLIP	muscular LMNA interacting protein [Source:HGNC Symbol;Acc:HGNC:21355]
23	6530409	6580289	ENSBTAG00000017533	LRRC1	leucine rich repeat containing 1 [Source:HGNC Symbol;Acc:HGNC:14307]
23	6771146	6787028	ENSBTAG00000018167	KLHL31	kelch like family member 31 [Source:HGNC Symbol;Acc:HGNC:21353]
23	6922380	6965163	ENSBTAG00000015571	GCLC	glutamate-cysteine ligase catalytic subunit [Source:HGNC Symbol;Acc:HGNC:4311]
23	6975320	6990903	ENSBTAG00000015565	NA	NA
23	7011924	7018235	ENSBTAG00000002581	NA	NA
23	7036910	7046366	ENSBTAG00000045923	HLA-DQB2	major histocompatibility complex, class II, DQ beta 2 [Source:HGNC Symbol;Acc:HGNC:4945]
23	7054419	7063641	ENSBTAG00000047707	HLA-DOB	major histocompatibility complex, class II, DO beta [Source:HGNC Symbol;Acc:HGNC:4937]
23	7079669	7109540	ENSBTAG00000003038	TAP2	Bos taurus transporter 2, ATP-binding cassette, sub-family B (MDR/TAP) (TAP2), mRNA. [Source:RefSeq mRNA;Acc:NM_174222]
23	7082809	7086786	ENSBTAG00000003037	NA	NA
23	7113304	7116676	ENSBTAG00000003039	PSMB8	proteasome subunit beta 8 [Source:HGNC Symbol;Acc:HGNC:9545]
23	7117863	7126822	ENSBTAG00000008953	TAP1	transporter 1, ATP binding cassette subfamily B member [Source:HGNC Symbol;Acc:HGNC:43]
23	7127079	7133608	ENSBTAG00000008954	PSMB9	proteasome subunit beta 9 [Source:HGNC Symbol;Acc:HGNC:9546]
23	7150821	7151201	ENSBTAG00000034582	NA	NA
23	7186801	7193645	ENSBTAG00000012451	NA	NA
23	7204350	7207052	ENSBTAG00000015730	HLA-DMA	major histocompatibility complex, class II, DM alpha [Source:HGNC Symbol;Acc:HGNC:4934]
23	7218687	7220390	ENSBTAG00000006490	BOLA-DOA	Bos taurus major histocompatibility complex, class II, DO alpha (BOLA-DOA), mRNA. [Source:RefSeq mRNA;Acc:NM_001205920]
23	7240060	7247225	ENSBTAG00000011074	BRD2	bromodomain containing 2 [Source:HGNC Symbol;Acc:HGNC:1103]
23	7290455	7318840	ENSBTAG00000000601	COL11A2	collagen type XI alpha 2 chain [Source:HGNC Symbol;Acc:HGNC:2187]
23	7320233	7326944	ENSBTAG00000000602	RXRB	retinoid X receptor beta [Source:HGNC Symbol;Acc:HGNC:10478]
23	7327198	7331690	ENSBTAG00000008191	SLC39A7	solute carrier family 39 member 7 [Source:HGNC Symbol;Acc:HGNC:4927]
23	7331889	7334005	ENSBTAG00000020927	HSD17B8	estradiol 17-beta-dehydrogenase 8 [Source:RefSeq peptide;Acc:NP_001039789]
23	7335323	7335432	ENSBTAG00000046881	NA	NA
23	7338399	7341500	ENSBTAG00000018884	RING1	ring finger protein 1 [Source:HGNC Symbol;Acc:HGNC:10018]
23	7370938	7388536	ENSBTAG00000002643	VPS52	VPS52, GARP complex subunit [Source:HGNC Symbol;Acc:HGNC:10518]
23	7388703	7393361	ENSBTAG00000002648	RPS18	ribosomal protein S18 [Source:HGNC Symbol;Acc:HGNC:10401]
23	7394229	7395863	ENSBTAG00000025669	B3GALT4	beta-1,3-galactosyltransferase 4 [Source:HGNC Symbol;Acc:HGNC:919]
23	7396126	7405471	ENSBTAG00000016824	WDR46	WD repeat domain 46 [Source:HGNC Symbol;Acc:HGNC:13923]
23	7405845	7407102	ENSBTAG00000010723	PFDN6	prefoldin subunit 6 [Source:HGNC Symbol;Acc:HGNC:4926]
23	7407899	7414957	ENSBTAG00000016827	RGL2	ral guanine nucleotide dissociation stimulator like 2 [Source:HGNC Symbol;Acc:HGNC:9769]
23	7415849	7425523	ENSBTAG00000016828	TAPBP	TAP binding protein [Source:HGNC Symbol;Acc:HGNC:11566]
23	7424173	7424240	ENSBTAG00000045337	bta-mir-2376	bta-mir-2376 [Source:miRBase;Acc:MI0011411]
23	7426487	7428391	ENSBTAG00000016829	ZBTB22	zinc finger and BTB domain containing 22 [Source:HGNC Symbol;Acc:HGNC:13085]
23	7429817	7434186	ENSBTAG00000016830	DAXX	death domain associated protein [Source:HGNC Symbol;Acc:HGNC:2681]
23	7512780	7527613	ENSBTAG00000001631	KIFC1	kinesin family member C1 [Source:HGNC Symbol;Acc:HGNC:6389]
23	7528759	7534103	ENSBTAG00000001634	PHF1	PHD finger protein 1 [Source:HGNC Symbol;Acc:HGNC:8919]
23	7534224	7535613	ENSBTAG00000001635	CUTA	cutA divalent cation tolerance homolog [Source:HGNC Symbol;Acc:HGNC:21101]
23	7537952	7566784	ENSBTAG00000020975	SYNGAP1	synaptic Ras GTPase activating protein 1 [Source:HGNC Symbol;Acc:HGNC:11497]
23	7568876	7571700	ENSBTAG00000038888	ZBTB9	zinc finger and BTB domain containing 9 [Source:HGNC Symbol;Acc:HGNC:28323]
23	7655892	7658885	ENSBTAG00000000428	BAK1	BCL2 antagonist/killer 1 [Source:HGNC Symbol;Acc:HGNC:949]
23	7662064	7667198	ENSBTAG00000011057	NA	NA
23	7687261	7756803	ENSBTAG00000013245	ITPR3	inositol 1,4,5-trisphosphate receptor type 3 [Source:HGNC Symbol;Acc:HGNC:6182]
23	7758144	7820913	ENSBTAG00000033603	IP6K3	inositol hexakisphosphate kinase 3 [Source:HGNC Symbol;Acc:HGNC:17269]
23	7842000	7858371	ENSBTAG00000015538	LEMD2	LEM domain containing 2 [Source:HGNC Symbol;Acc:HGNC:21244]
23	7865124	7872669	ENSBTAG00000015550	MLN	motilin [Source:HGNC Symbol;Acc:HGNC:7141]
23	8084930	8188237	ENSBTAG00000013632	GRM4	glutamate metabotropic receptor 4 [Source:HGNC Symbol;Acc:HGNC:4596]
23	8258750	8268920	ENSBTAG00000034529	HMGA1	high mobility group AT-hook 1 [Source:HGNC Symbol;Acc:HGNC:5010]
23	8269052	8271772	ENSBTAG00000034519	NA	NA
23	8297778	8414740	ENSBTAG00000019684	NUDT3	nudix hydrolase 3 [Source:HGNC Symbol;Acc:HGNC:8050]
23	8321332	8321457	ENSBTAG00000044261	SNORA31	Small nucleolar RNA SNORA31 [Source:RFAM;Acc:RF00322]
23	10528444	10544184	ENSBTAG00000025617	NA	NA
23	10560499	10568780	ENSBTAG00000008353	CDKN1A	cyclin dependent kinase inhibitor 1A [Source:HGNC Symbol;Acc:HGNC:1784]
23	10574088	10576698	ENSBTAG00000045551	NA	NA
23	10581541	10581646	ENSBTAG00000043057	U6	U6 spliceosomal RNA [Source:RFAM;Acc:RF00026]
23	10610918	10617305	ENSBTAG00000010728	NA	NA
23	10627244	10628260	ENSBTAG00000010730	NA	NA
23	10632882	10734550	ENSBTAG00000007514	CPNE5	copine 5 [Source:HGNC Symbol;Acc:HGNC:2318]
23	10748954	10769296	ENSBTAG00000002376	PPIL1	peptidylprolyl isomerase like 1 [Source:HGNC Symbol;Acc:HGNC:9260]
23	10773265	10809544	ENSBTAG00000002393	C6orf89	chromosome 6 open reading frame 89 [Source:HGNC Symbol;Acc:HGNC:21114]
23	10836790	10848749	ENSBTAG00000002092	PI16	peptidase inhibitor 16 [Source:HGNC Symbol;Acc:HGNC:21245]
23	10854192	10873802	ENSBTAG00000033453	NA	NA
23	10892083	10918349	ENSBTAG00000014172	FGD2	FYVE, RhoGEF and PH domain containing 2 [Source:HGNC Symbol;Acc:HGNC:3664]
23	11051544	11055416	ENSBTAG00000000396	PIM1	Pim-1 proto-oncogene, serine/threonine kinase [Source:HGNC Symbol;Acc:HGNC:8986]
23	11060139	11060210	ENSBTAG00000044331	SNORD112	Small nucleolar RNA SNORD112 [Source:RFAM;Acc:RF01169]
23	11093689	11132861	ENSBTAG00000045936	NA	NA
23	11109499	11132859	ENSBTAG00000002369	TMEM217	transmembrane protein 217 [Source:HGNC Symbol;Acc:HGNC:21238]
23	11130056	11130306	ENSBTAG00000044283	7SK	7SK RNA [Source:RFAM;Acc:RF00100]
23	11133036	11206519	ENSBTAG00000014253	TBC1D22B	TBC1 domain family member 22B [Source:HGNC Symbol;Acc:HGNC:21602]
23	11229765	11267153	ENSBTAG00000008321	RNF8	ring finger protein 8 [Source:HGNC Symbol;Acc:HGNC:10071]
23	11303506	11356260	ENSBTAG00000017091	CMTR1	cap methyltransferase 1 [Source:HGNC Symbol;Acc:HGNC:21077]
23	11358158	11373693	ENSBTAG00000012069	NA	Coiled-coil domain-containing protein 167 [Source:UniProtKB/Swiss-Prot;Acc:A1A4P9]
23	16064876	16064961	ENSBTAG00000037268	NA	NA
23	16194684	16194790	ENSBTAG00000043404	U6	U6 spliceosomal RNA [Source:RFAM;Acc:RF00026]
23	16264297	16370157	ENSBTAG00000005967	UBR2	ubiquitin protein ligase E3 component n-recognin 2 [Source:HGNC Symbol;Acc:HGNC:21289]
23	16376206	16390351	ENSBTAG00000005971	PRPH2	peripherin 2 [Source:HGNC Symbol;Acc:HGNC:9942]
23	16386089	16386203	ENSBTAG00000029173	5S_rRNA	5S ribosomal RNA [Source:RFAM;Acc:RF00001]
23	16404968	16407589	ENSBTAG00000000940	TBCC	tubulin folding cofactor C [Source:HGNC Symbol;Acc:HGNC:11580]
23	16478580	16509798	ENSBTAG00000014814	GLTSCR1L	GLTSCR1 like [Source:HGNC Symbol;Acc:HGNC:21111]
23	16520006	16524508	ENSBTAG00000018478	RPL7L1	ribosomal protein L7 like 1 [Source:HGNC Symbol;Acc:HGNC:21370]
23	16554041	16559394	ENSBTAG00000017097	PTCRA	pre T-cell antigen receptor alpha [Source:HGNC Symbol;Acc:HGNC:21290]
23	16562968	16571140	ENSBTAG00000015900	CNPY3	protein canopy homolog 3 precursor [Source:RefSeq peptide;Acc:NP_001068907]
23	16579606	16583028	ENSBTAG00000005530	GNMT	glycine N-methyltransferase [Source:RefSeq peptide;Acc:NP_001193045]
23	16583122	16597410	ENSBTAG00000005532	PEX6	peroxisomal biogenesis factor 6 [Source:HGNC Symbol;Acc:HGNC:8859]
23	16602190	16625464	ENSBTAG00000005533	PPP2R5D	serine/threonine-protein phosphatase 2A 56 kDa regulatory subunit delta isoform [Source:RefSeq peptide;Acc:NP_001193287]
23	16625357	16626996	ENSBTAG00000005536	MEA1	Male-enhanced antigen 1 [Source:UniProtKB/Swiss-Prot;Acc:Q29407]
23	16627392	16638402	ENSBTAG00000012746	KLHDC3	kelch domain containing 3 [Source:HGNC Symbol;Acc:HGNC:20704]
23	16640766	16654717	ENSBTAG00000012749	CUL7	cullin 7 [Source:HGNC Symbol;Acc:HGNC:21024]
23	16656285	16660495	ENSBTAG00000012752	MRPL2	mitochondrial ribosomal protein L2 [Source:HGNC Symbol;Acc:HGNC:14056]
23	16662350	16676410	ENSBTAG00000012755	KLC4	kinesin light chain 4 [Source:HGNC Symbol;Acc:HGNC:21624]
23	16677835	16740809	ENSBTAG00000012761	PTK7	protein tyrosine kinase 7 (inactive) [Source:HGNC Symbol;Acc:HGNC:9618]
23	16747958	16754754	ENSBTAG00000012777	SRF	serum response factor [Source:HGNC Symbol;Acc:HGNC:11291]
23	16759132	16794939	ENSBTAG00000019908	CUL9	cullin 9 [Source:HGNC Symbol;Acc:HGNC:15982]
23	16795450	16797827	ENSBTAG00000019913	DNPH1	2'-deoxynucleoside 5'-phosphate N-hydrolase 1 [Source:HGNC Symbol;Acc:HGNC:21218]
23	16837459	16843931	ENSBTAG00000046107	NA	NA
23	16856945	16859269	ENSBTAG00000045499	NA	NA
23	16865821	16872315	ENSBTAG00000006350	SLC22A7	solute carrier family 22 member 7 [Source:HGNC Symbol;Acc:HGNC:10971]
23	16872268	16875110	ENSBTAG00000006357	CRIP3	cysteine rich protein 3 [Source:HGNC Symbol;Acc:HGNC:17751]
23	16876168	16876274	ENSBTAG00000042257	U6	U6 spliceosomal RNA [Source:RFAM;Acc:RF00026]
23	16901443	16928392	ENSBTAG00000010217	ZNF318	zinc finger protein 318 [Source:HGNC Symbol;Acc:HGNC:13578]
23	16961898	16981880	ENSBTAG00000005842	NA	NA
23	16981806	16986060	ENSBTAG00000005850	DLK2	delta like non-canonical Notch ligand 2 [Source:HGNC Symbol;Acc:HGNC:21113]
23	17001348	17025374	ENSBTAG00000011189	TJAP1	tight junction associated protein 1 [Source:HGNC Symbol;Acc:HGNC:17949]
24	4515594	4521309	ENSBTAG00000009687	TIMM21	translocase of inner mitochondrial membrane 21 [Source:HGNC Symbol;Acc:HGNC:25010]
24	4521978	4559648	ENSBTAG00000009686	FBXO15	F-box protein 15 [Source:HGNC Symbol;Acc:HGNC:13617]
24	5357673	5459491	ENSBTAG00000012889	NETO1	neuropilin and tolloid-like protein 1 precursor [Source:RefSeq peptide;Acc:NP_001179623]
25	110168	112894	ENSBTAG00000019803	POLR3K	RNA polymerase III subunit K [Source:HGNC Symbol;Acc:HGNC:14121]
25	113120	115274	ENSBTAG00000019804	SNRNP25	small nuclear ribonucleoprotein U11/U12 subunit 25 [Source:HGNC Symbol;Acc:HGNC:14161]
25	115788	134128	ENSBTAG00000019805	RHBDF1	rhomboid 5 homolog 1 [Source:HGNC Symbol;Acc:HGNC:20561]
25	139604	139695	ENSBTAG00000045693	NA	NA
25	139711	146961	ENSBTAG00000026422	MPG	N-methylpurine DNA glycosylase [Source:HGNC Symbol;Acc:HGNC:7211]
25	147447	179877	ENSBTAG00000016564	NPRL3	nitrogen permease regulator 3-like protein [Source:RefSeq peptide;Acc:NP_001193244]
25	192905	194061	ENSBTAG00000034024	NA	NA
25	206853	208001	ENSBTAG00000038921	NA	NA
25	208739	209518	ENSBTAG00000038757	HBM	hemoglobin subunit mu [Source:HGNC Symbol;Acc:HGNC:4826]
25	210952	211719	ENSBTAG00000026418	NA	Hemoglobin subunit alpha [Source:UniProtKB/Swiss-Prot;Acc:P01966]
25	214006	214773	ENSBTAG00000026417	NA	Hemoglobin subunit alpha [Source:UniProtKB/Swiss-Prot;Acc:P01966]
25	216922	217650	ENSBTAG00000016567	HBQ1	hemoglobin subunit theta 1 [Source:HGNC Symbol;Acc:HGNC:4833]
25	219743	220147	ENSBTAG00000032198	NA	NA
25	225533	257902	ENSBTAG00000016568	LUC7L	LUC7 like [Source:HGNC Symbol;Acc:HGNC:6723]
25	282554	290839	ENSBTAG00000016571	NA	Protein FAM234A [Source:UniProtKB/Swiss-Prot;Acc:Q2HJE5]
25	292324	299280	ENSBTAG00000016574	RGS11	regulator of G-protein signaling 11 [Source:HGNC Symbol;Acc:HGNC:9993]
25	305837	305956	ENSBTAG00000046883	5S_rRNA	5S ribosomal RNA [Source:RFAM;Acc:RF00001]
25	307203	309684	ENSBTAG00000027854	ARHGDIG	rho GDP-dissociation inhibitor 3 [Source:RefSeq peptide;Acc:NP_001069754]
25	309841	312520	ENSBTAG00000016575	PDIA2	protein disulfide-isomerase A2 precursor [Source:RefSeq peptide;Acc:NP_001092331]
25	313214	347325	ENSBTAG00000016577	AXIN1	axin 1 [Source:HGNC Symbol;Acc:HGNC:903]
25	361740	364295	ENSBTAG00000016581	MRPL28	39S ribosomal protein L28, mitochondrial [Source:UniProtKB/Swiss-Prot;Acc:Q2HJJ1]
25	365646	374631	ENSBTAG00000016588	TMEM8A	transmembrane protein 8A [Source:HGNC Symbol;Acc:HGNC:17205]
25	383468	386626	ENSBTAG00000016590	NME4	nucleoside diphosphate kinase, mitochondrial precursor [Source:RefSeq peptide;Acc:NP_001071374]
25	387897	395807	ENSBTAG00000026429	DECR2	peroxisomal 2,4-dienoyl-CoA reductase [Source:RefSeq peptide;Acc:NP_001071590]
25	404964	464143	ENSBTAG00000016591	RAB11FIP3	RAB11 family interacting protein 3 [Source:HGNC Symbol;Acc:HGNC:17224]
25	478495	484110	ENSBTAG00000016592	CAPN15	calpain 15 [Source:HGNC Symbol;Acc:HGNC:11182]
25	493355	495342	ENSBTAG00000033739	PRR35	proline rich 35 [Source:HGNC Symbol;Acc:HGNC:14139]
25	497908	498318	ENSBTAG00000048251	NHLRC4	NHL repeat containing 4 [Source:HGNC Symbol;Acc:HGNC:26700]
25	502771	511059	ENSBTAG00000016594	PIGQ	phosphatidylinositol glycan anchor biosynthesis class Q [Source:HGNC Symbol;Acc:HGNC:14135]
25	517559	539514	ENSBTAG00000007880	RAB40C	RAB40C, member RAS oncogene family [Source:HGNC Symbol;Acc:HGNC:18285]
25	540854	543387	ENSBTAG00000002737	WFIKKN1	WAP, follistatin/kazal, immunoglobulin, kunitz and netrin domain containing 1 [Source:HGNC Symbol;Acc:HGNC:30912]
25	543806	545583	ENSBTAG00000002735	C25H16ORF13	UPF0585 protein C16orf13 homolog [Source:UniProtKB/Swiss-Prot;Acc:Q32KX8]
25	547440	552281	ENSBTAG00000004551	RHOT2	mitochondrial Rho GTPase 2 [Source:RefSeq peptide;Acc:NP_847886]
25	555010	556679	ENSBTAG00000017284	RHBDL1	rhomboid like 1 [Source:HGNC Symbol;Acc:HGNC:10007]
25	556860	558249	ENSBTAG00000038330	NA	NA
25	558378	560734	ENSBTAG00000019136	STUB1	E3 ubiquitin-protein ligase CHIP [Source:RefSeq peptide;Acc:NP_001068634]
25	560782	562400	ENSBTAG00000033672	JMJD8	jumonji domain containing 8 [Source:HGNC Symbol;Acc:HGNC:14148]
25	562574	567722	ENSBTAG00000019006	WDR24	WD repeat domain 24 [Source:HGNC Symbol;Acc:HGNC:20852]
25	569058	605515	ENSBTAG00000019008	FBXL16	F-box and leucine rich repeat protein 16 [Source:HGNC Symbol;Acc:HGNC:14150]
25	578685	583777	ENSBTAG00000045857	MCRIP2	MAPK regulated corepressor interacting protein 2 [Source:HGNC Symbol;Acc:HGNC:14142]
25	584211	598822	ENSBTAG00000033677	WDR90	WD repeat domain 90 [Source:HGNC Symbol;Acc:HGNC:26960]
25	613234	615345	ENSBTAG00000020198	METRN	meteorin, glial cell differentiation regulator [Source:HGNC Symbol;Acc:HGNC:14151]
25	618418	619923	ENSBTAG00000002467	FAM173A	family with sequence similarity 173 member A [Source:HGNC Symbol;Acc:HGNC:14152]
25	620322	623768	ENSBTAG00000002470	CCDC78	coiled-coil domain containing 78 [Source:HGNC Symbol;Acc:HGNC:14153]
25	624818	627214	ENSBTAG00000002481	HAGHL	hydroxyacylglutathione hydrolase-like [Source:HGNC Symbol;Acc:HGNC:14177]
25	627456	633977	ENSBTAG00000002484	NARFL	Cytosolic Fe-S cluster assembly factor NARFL [Source:UniProtKB/Swiss-Prot;Acc:A4FV58]
25	649253	652835	ENSBTAG00000000177	NA	NA
25	653105	660655	ENSBTAG00000033580	MSLNL	mesothelin-like [Source:HGNC Symbol;Acc:HGNC:14170]
25	665058	668257	ENSBTAG00000000179	RPUSD1	RNA pseudouridylate synthase domain-containing protein 1 [Source:UniProtKB/Swiss-Prot;Acc:Q17QT4]
25	668529	676616	ENSBTAG00000019743	CHTF18	chromosome transmission fidelity factor 18 [Source:HGNC Symbol;Acc:HGNC:18435]
25	676665	677047	ENSBTAG00000033526	GNG13	G protein subunit gamma 13 [Source:HGNC Symbol;Acc:HGNC:14131]
25	724446	775899	ENSBTAG00000019745	LMF1	Lipase maturation factor 1 [Source:UniProtKB/Swiss-Prot;Acc:Q0P5C0]
25	787493	790981	ENSBTAG00000020737	SOX8	SRY-box 8 [Source:HGNC Symbol;Acc:HGNC:11203]
25	857167	858273	ENSBTAG00000039974	SSTR5	Somatostatin receptor type 5 [Source:UniProtKB/Swiss-Prot;Acc:F1MV99]
25	865752	867111	ENSBTAG00000033481	C1QTNF8	C1q and tumor necrosis factor related protein 8 [Source:HGNC Symbol;Acc:HGNC:31374]
25	871131	877122	ENSBTAG00000012601	TEKT4	Tektin-4 [Source:UniProtKB/Swiss-Prot;Acc:Q2TA38]
25	959758	984950	ENSBTAG00000026461	CACNA1H	calcium voltage-gated channel subunit alpha1 H [Source:HGNC Symbol;Acc:HGNC:1395]
25	987390	989247	ENSBTAG00000016520	NA	NA
25	994572	996276	ENSBTAG00000007325	TPSB2	Bos taurus tryptase beta 2 (TPSB2), mRNA. [Source:RefSeq mRNA;Acc:NM_174202]
25	1006912	1008669	ENSBTAG00000046722	NA	NA
25	1017616	1022334	ENSBTAG00000046965	NA	NA
25	1041085	1048106	ENSBTAG00000038866	UBE2I	ubiquitin conjugating enzyme E2 I [Source:HGNC Symbol;Acc:HGNC:12485]
25	1048611	1048737	ENSBTAG00000046876	NA	NA
25	1054501	1066815	ENSBTAG00000014100	BAIAP3	BAI1 associated protein 3 [Source:HGNC Symbol;Acc:HGNC:948]
25	1067758	1070205	ENSBTAG00000014101	TSR3	TSR3, acp transferase ribosome maturation factor [Source:HGNC Symbol;Acc:HGNC:14175]
25	1070287	1081303	ENSBTAG00000014118	GNPTG	N-acetylglucosamine-1-phosphotransferase subunit gamma [Source:UniProtKB/Swiss-Prot;Acc:Q58CS8]
25	1082676	1113094	ENSBTAG00000014126	NA	NA
26	51353458	51357472	ENSBTAG00000017804	BNIP3	BCL2/adenovirus E1B 19 kDa protein-interacting protein 3 [Source:RefSeq peptide;Acc:NP_001069834]
26	51450395	51504242	ENSBTAG00000000951	JAKMIP3	Janus kinase and microtubule interacting protein 3 [Source:HGNC Symbol;Acc:HGNC:23523]
26	51520775	51535696	ENSBTAG00000017780	DPYSL4	dihydropyrimidinase like 4 [Source:HGNC Symbol;Acc:HGNC:3016]
26	51537509	51609090	ENSBTAG00000011562	STK32C	serine/threonine kinase 32C [Source:HGNC Symbol;Acc:HGNC:21332]
26	51618947	51644391	ENSBTAG00000003800	LRRC27	leucine rich repeat containing 27 [Source:HGNC Symbol;Acc:HGNC:29346]
26	51657461	51674652	ENSBTAG00000019519	PWWP2B	PWWP domain containing 2B [Source:HGNC Symbol;Acc:HGNC:25150]
28	32807351	33587986	ENSBTAG00000013300	KCNMA1	potassium calcium-activated channel subfamily M alpha 1 [Source:HGNC Symbol;Acc:HGNC:6284]
28	32908771	32909599	ENSBTAG00000047535	NA	NA
28	33719674	33842951	ENSBTAG00000013187	DLG5	disks large homolog 5 [Source:RefSeq peptide;Acc:NP_001193017]
28	33875820	33924983	ENSBTAG00000013259	POLR3A	RNA polymerase III subunit A [Source:HGNC Symbol;Acc:HGNC:30074]
28	33926497	33931777	ENSBTAG00000013264	NA	40S ribosomal protein S24 [Source:UniProtKB/Swiss-Prot;Acc:Q56JU9]
28	43160797	43196195	ENSBTAG00000007876	MAPK8	mitogen-activated protein kinase 8 [Source:HGNC Symbol;Acc:HGNC:6881]
28	43204020	43239165	ENSBTAG00000007878	ARHGAP22	Rho GTPase activating protein 22 [Source:HGNC Symbol;Acc:HGNC:30320]
28	43426276	43657765	ENSBTAG00000023028	WDFY4	WD repeat- and FYVE domain-containing protein 4 [Source:RefSeq peptide;Acc:NP_001192874]
28	43603727	43620831	ENSBTAG00000005996	LRRC18	leucine rich repeat containing 18 [Source:HGNC Symbol;Acc:HGNC:23199]
28	43677656	43749033	ENSBTAG00000006288	VSTM4	V-set and transmembrane domain containing 4 [Source:HGNC Symbol;Acc:HGNC:26470]
28	43774962	43778784	ENSBTAG00000047402	FAM170B	family with sequence similarity 170 member B [Source:HGNC Symbol;Acc:HGNC:19736]
28	43803996	43807271	ENSBTAG00000006042	C10orf128	chromosome 10 open reading frame 128 [Source:HGNC Symbol;Acc:HGNC:27274]
29	32823875	32829939	ENSBTAG00000006902	KCNJ5	potassium voltage-gated channel subfamily J member 5 [Source:HGNC Symbol;Acc:HGNC:6266]
29	32860723	32861454	ENSBTAG00000024731	NA	NA
29	32874442	33009046	ENSBTAG00000015905	ARHGAP32	rho GTPase-activating protein 32 [Source:RefSeq peptide;Acc:NP_001179016]
29	33240588	33255647	ENSBTAG00000020643	BARX2	BARX homeobox 2 [Source:HGNC Symbol;Acc:HGNC:956]
29	33306278	33306349	ENSBTAG00000044524	SNORD112	Small nucleolar RNA SNORD112 [Source:RFAM;Acc:RF01169]
29	33546279	33577319	ENSBTAG00000003176	JAM3	junctional adhesion molecule 3 [Source:HGNC Symbol;Acc:HGNC:15532]
29	33618540	33618730	ENSBTAG00000045650	NA	NA
29	33680586	33703975	ENSBTAG00000014224	IGSF9B	immunoglobulin superfamily member 9B [Source:HGNC Symbol;Acc:HGNC:32326]
29	33755352	33760891	ENSBTAG00000014651	SPATA19	spermatogenesis associated 19 [Source:HGNC Symbol;Acc:HGNC:30614]
