# Supplementary material for: Genomic signatures of adaptive introgression and environmental adaptation in the Sheko cattle of southwest Ethiopia
Source: PLoS One. 2018 Aug 16;13(8):e0202479. doi: 10.1371/journal.pone.0202479 (PMC6095569; doi:10.1371/journal.pone.0202479)
Supplement: S4 Table — (XLSX) [file pone.0202479.s005.xlsx]

## Sheet: iHS
BTA	start (bp)	stop (bp)	Ensembl ID	Gene name	Description
2	129669302	129669408	ENSBTAG00000043449	U6	U6 spliceosomal RNA [Source:RFAM;Acc:RF00026]
2	129652475	129675550	ENSBTAG00000030434	FUCA1	fucosidase, alpha-L- 1, tissue [Source:HGNC Symbol;Acc:HGNC:4006]
2	129597586	129634311	ENSBTAG00000019371	CNR2	cannabinoid receptor 2 [Source:HGNC Symbol;Acc:HGNC:2160]
4	33769689	34021297	ENSBTAG00000018989	GRM3	glutamate metabotropic receptor 3 [Source:HGNC Symbol;Acc:HGNC:4595]
5	60564497	60591379	ENSBTAG00000016274	CCDC38	coiled-coil domain containing 38 [Source:HGNC Symbol;Acc:HGNC:26843]
5	60598348	60613063	ENSBTAG00000016275	AMDHD1	amidohydrolase domain containing 1 [Source:HGNC Symbol;Acc:HGNC:28577]
5	60618663	60641990	ENSBTAG00000016276	HAL	histidine ammonia-lyase [Source:HGNC Symbol;Acc:HGNC:4806]
5	60647973	60678518	ENSBTAG00000016415	LTA4H	leukotriene A4 hydrolase [Source:HGNC Symbol;Acc:HGNC:6710]
5	60823240	60891359	ENSBTAG00000001509	ELK3	ELK3, ETS transcription factor [Source:HGNC Symbol;Acc:HGNC:3325]
5	61095656	61150517	ENSBTAG00000002251	NA	NA
5	61229515	61336214	ENSBTAG00000015792	NA	NA
5	60897636	61006980	ENSBTAG00000001510	CDK17	cyclin dependent kinase 17 [Source:HGNC Symbol;Acc:HGNC:8750]
5	111671083	111766560	ENSBTAG00000000326	ENTHD1	Bos taurus ENTH domain containing 1 (ENTHD1), mRNA. [Source:RefSeq mRNA;Acc:NM_001205542]
7	20812034	20814992	ENSBTAG00000031647	LRG1	leucine rich alpha-2-glycoprotein 1 [Source:HGNC Symbol;Acc:HGNC:29480]
7	20992767	21001767	ENSBTAG00000004936	TMIGD2	transmembrane and immunoglobulin domain containing 2 [Source:HGNC Symbol;Acc:HGNC:28324]
7	21088135	21099619	ENSBTAG00000010215	CREB3L3	cAMP responsive element binding protein 3 like 3 [Source:HGNC Symbol;Acc:HGNC:18855]
7	21189879	21196263	ENSBTAG00000020117	ZBTB7A	zinc finger and BTB domain-containing protein 7A [Source:RefSeq peptide;Acc:NP_001178176]
7	21247239	21247649	ENSBTAG00000045914	NA	NA
7	21252438	21261327	ENSBTAG00000004258	EEF2	eukaryotic translation elongation factor 2 [Source:HGNC Symbol;Acc:HGNC:3214]
7	21255395	21255459	ENSBTAG00000042383	SNORD37	Small nucleolar RNA SNORD37 [Source:RFAM;Acc:RF00440]
7	21271931	21272002	ENSBTAG00000045270	bta-mir-2456	bta-mir-2456 [Source:miRBase;Acc:MI0011515]
7	21290813	21294189	ENSBTAG00000031573	NA	NA
7	21421266	21429075	ENSBTAG00000006619	MATK	megakaryocyte-associated tyrosine-protein kinase [Source:RefSeq peptide;Acc:NP_001030183]
7	21432608	21435431	ENSBTAG00000009750	RAX2	retina and anterior neural fold homeobox 2 [Source:HGNC Symbol;Acc:HGNC:18286]
7	21435492	21438615	ENSBTAG00000008396	MRPL54	mitochondrial ribosomal protein L54 [Source:HGNC Symbol;Acc:HGNC:16685]
7	21575113	21577011	ENSBTAG00000008789	NA	NA
7	21583269	21585597	ENSBTAG00000047668	NA	NA
7	21594502	21604031	ENSBTAG00000014979	MFSD12	major facilitator superfamily domain containing 12 [Source:HGNC Symbol;Acc:HGNC:28299]
7	20648283	20678569	ENSBTAG00000021134	DPP9	dipeptidyl peptidase 9 [Source:HGNC Symbol;Acc:HGNC:18648]
7	20683774	20695698	ENSBTAG00000018655	MYDGF	myeloid derived growth factor [Source:HGNC Symbol;Acc:HGNC:16948]
7	20787833	20800309	ENSBTAG00000031658	SEMA6B	semaphorin 6B [Source:HGNC Symbol;Acc:HGNC:10739]
7	20816181	20827916	ENSBTAG00000038464	PLIN5	perilipin 5 [Source:HGNC Symbol;Acc:HGNC:33196]
7	20843768	20861798	ENSBTAG00000013251	NA	NA
7	20879420	20891486	ENSBTAG00000008186	UBXN6	UBX domain protein 6 [Source:HGNC Symbol;Acc:HGNC:14928]
7	20893521	20918558	ENSBTAG00000008181	CHAF1A	chromatin assembly factor 1 subunit A [Source:HGNC Symbol;Acc:HGNC:1910]
7	20923762	20951051	ENSBTAG00000006007	SH3GL1	SH3 domain containing GRB2 like 1, endophilin A2 [Source:HGNC Symbol;Acc:HGNC:10830]
7	20951218	20961147	ENSBTAG00000006005	MPND	MPN domain containing [Source:HGNC Symbol;Acc:HGNC:25934]
7	20979098	20990894	ENSBTAG00000005999	FSD1	fibronectin type III and SPRY domain containing 1 [Source:HGNC Symbol;Acc:HGNC:13745]
7	21002693	21010652	ENSBTAG00000039696	SHD	SH2 domain-containing adapter protein D [Source:RefSeq peptide;Acc:NP_001192447]
7	21017253	21031250	ENSBTAG00000012830	CCDC94	coiled-coil domain containing 94 [Source:HGNC Symbol;Acc:HGNC:25518]
7	21033476	21040668	ENSBTAG00000012829	EBI3	Epstein-Barr virus induced 3 [Source:HGNC Symbol;Acc:HGNC:3129]
7	21041967	21063254	ENSBTAG00000014774	ANKRD24	ankyrin repeat domain 24 [Source:HGNC Symbol;Acc:HGNC:29424]
7	21079144	21087377	ENSBTAG00000019909	SIRT6	sirtuin 6 [Source:HGNC Symbol;Acc:HGNC:14934]
7	21132389	21153974	ENSBTAG00000024450	NA	NA
7	21204221	21227471	ENSBTAG00000000753	PIAS4	protein inhibitor of activated STAT 4 [Source:HGNC Symbol;Acc:HGNC:17002]
7	21265025	21278270	ENSBTAG00000020417	DAPK3	death associated protein kinase 3 [Source:HGNC Symbol;Acc:HGNC:2676]
7	21307819	21345603	ENSBTAG00000018375	ATCAY	ATCAY, caytaxin [Source:HGNC Symbol;Acc:HGNC:779]
7	21381365	21404904	ENSBTAG00000000755	ZFR2	zinc finger RNA binding protein 2 [Source:HGNC Symbol;Acc:HGNC:29189]
7	21440493	21447907	ENSBTAG00000008395	APBA3	amyloid beta precursor protein binding family A member 3 [Source:HGNC Symbol;Acc:HGNC:580]
7	21447998	21478598	ENSBTAG00000018342	TJP3	tight junction protein 3 [Source:HGNC Symbol;Acc:HGNC:11829]
7	21514211	21535516	ENSBTAG00000000710	PIP5K1C	phosphatidylinositol 4-phosphate 5-kinase type-1 gamma [Source:RefSeq peptide;Acc:NP_001192574]
7	21539960	21551276	ENSBTAG00000010373	CACTIN	cactin, spliceosome C complex subunit [Source:HGNC Symbol;Acc:HGNC:29938]
7	21561179	21569885	ENSBTAG00000014944	TBXA2R	thromboxane A2 receptor [Source:HGNC Symbol;Acc:HGNC:11608]
7	20697581	20716655	ENSBTAG00000037765	TNFAIP8L1	TNF alpha induced protein 8 like 1 [Source:HGNC Symbol;Acc:HGNC:28279]
7	20831528	20841683	ENSBTAG00000015690	PLIN4	perilipin 4 [Source:HGNC Symbol;Acc:HGNC:29393]
7	20966851	20978542	ENSBTAG00000006001	STAP2	signal transducing adaptor family member 2 [Source:HGNC Symbol;Acc:HGNC:30430]
8	59427078	59427213	ENSBTAG00000042498	SNORA2	Small nucleolar RNA SNORA2/SNORA34 family [Source:RFAM;Acc:RF00410]

## Sheet: Sheko_N'Dama_Rsb
BTA	start (bp)	stop (bp)	Ensembl ID	Gene name	Description
2	128245274	128245380	ENSBTAG00000042129	U6	U6 spliceosomal RNA [Source:RFAM;Acc:RF00026]
2	128320057	128325052	ENSBTAG00000001651	SYF2	SYF2 pre-mRNA splicing factor [Source:HGNC Symbol;Acc:HGNC:19824]
2	128381291	128381399	ENSBTAG00000044989	U6	U6 spliceosomal RNA [Source:RFAM;Acc:RF00026]
2	128213651	128254607	ENSBTAG00000001297	NA	NA
2	128256214	128272007	ENSBTAG00000001296	TMEM50A	transmembrane protein 50A [Source:HGNC Symbol;Acc:HGNC:30590]
2	128302962	128306994	ENSBTAG00000015222	RSRP1	arginine and serine rich protein 1 [Source:HGNC Symbol;Acc:HGNC:25234]
2	128137418	128203726	ENSBTAG00000002988	TMEM57	transmembrane protein 57 [Source:HGNC Symbol;Acc:HGNC:25572]
2	129669302	129669408	ENSBTAG00000043449	U6	U6 spliceosomal RNA [Source:RFAM;Acc:RF00026]
2	129707282	129711866	ENSBTAG00000005002	GALE	UDP-galactose-4-epimerase [Source:HGNC Symbol;Acc:HGNC:4116]
2	129712519	129713577	ENSBTAG00000011625	NA	acyl-protein thioesterase 2 [Source:RefSeq peptide;Acc:NP_001073831]
2	129716209	129723902	ENSBTAG00000021620	PITHD1	PITH domain containing 1 [Source:HGNC Symbol;Acc:HGNC:25022]
2	129895413	129897012	ENSBTAG00000030425	ID3	inhibitor of DNA binding 3, HLH protein [Source:HGNC Symbol;Acc:HGNC:5362]
2	129988123	129988229	ENSBTAG00000043152	U6	U6 spliceosomal RNA [Source:RFAM;Acc:RF00026]
2	130078397	130084459	ENSBTAG00000002594	ZNF436	zinc finger protein 436 [Source:HGNC Symbol;Acc:HGNC:20814]
2	130245902	130247035	ENSBTAG00000040329	HTR1D	5-hydroxytryptamine receptor 1D [Source:HGNC Symbol;Acc:HGNC:5289]
2	130360072	130363164	ENSBTAG00000009502	LUZP1	leucine zipper protein 1 [Source:RefSeq peptide;Acc:NP_001192757]
2	129652475	129675550	ENSBTAG00000030434	FUCA1	fucosidase, alpha-L- 1, tissue [Source:HGNC Symbol;Acc:HGNC:4006]
2	129687547	129705679	ENSBTAG00000021832	HMGCL	3-hydroxymethyl-3-methylglutaryl-CoA lyase [Source:HGNC Symbol;Acc:HGNC:5005]
2	129726530	129728612	ENSBTAG00000047467	NA	NA
2	129738383	129752889	ENSBTAG00000026585	TCEB3	transcription elongation factor B polypeptide 3 [Source:RefSeq peptide;Acc:NP_001095803]
2	129791372	129795563	ENSBTAG00000020905	RPL11	ribosomal protein L11 [Source:HGNC Symbol;Acc:HGNC:10301]
2	129927356	129942090	ENSBTAG00000014400	E2F2	E2F transcription factor 2 [Source:HGNC Symbol;Acc:HGNC:3114]
2	129969269	130018036	ENSBTAG00000012263	ASAP3	ArfGAP with SH3 domain, ankyrin repeat and PH domain 3 [Source:HGNC Symbol;Acc:HGNC:14987]
2	130023501	130069587	ENSBTAG00000038865	TCEA3	transcription elongation factor A protein 3 [Source:RefSeq peptide;Acc:NP_001039825]
2	130103590	130132649	ENSBTAG00000016578	HNRNPR	heterogeneous nuclear ribonucleoprotein R [Source:HGNC Symbol;Acc:HGNC:5047]
2	129597586	129634311	ENSBTAG00000019371	CNR2	cannabinoid receptor 2 [Source:HGNC Symbol;Acc:HGNC:2160]
2	130370509	130436531	ENSBTAG00000009500	KDM1A	lysine demethylase 1A [Source:HGNC Symbol;Acc:HGNC:29079]
2	131304772	131315806	ENSBTAG00000022671	WNT4	Wnt family member 4 [Source:HGNC Symbol;Acc:HGNC:12783]
5	55842229	55864827	ENSBTAG00000017543	ATP23	mitochondrial inner membrane protease ATP23 homolog [Source:RefSeq peptide;Acc:NP_001192419]
5	60556051	60564297	ENSBTAG00000016271	SNRPF	small nuclear ribonucleoprotein polypeptide F [Source:HGNC Symbol;Acc:HGNC:11162]
5	60564497	60591379	ENSBTAG00000016274	CCDC38	coiled-coil domain containing 38 [Source:HGNC Symbol;Acc:HGNC:26843]
5	60598348	60613063	ENSBTAG00000016275	AMDHD1	amidohydrolase domain containing 1 [Source:HGNC Symbol;Acc:HGNC:28577]
5	60618663	60641990	ENSBTAG00000016276	HAL	histidine ammonia-lyase [Source:HGNC Symbol;Acc:HGNC:4806]
5	60647973	60678518	ENSBTAG00000016415	LTA4H	leukotriene A4 hydrolase [Source:HGNC Symbol;Acc:HGNC:6710]
5	60823240	60891359	ENSBTAG00000001509	ELK3	ELK3, ETS transcription factor [Source:HGNC Symbol;Acc:HGNC:3325]
5	61095656	61150517	ENSBTAG00000002251	NA	NA
5	61229515	61336214	ENSBTAG00000015792	NA	NA
5	60897636	61006980	ENSBTAG00000001510	CDK17	cyclin dependent kinase 17 [Source:HGNC Symbol;Acc:HGNC:8750]
6	33228241	33228987	ENSBTAG00000019490	NA	NA
7	20309021	20389673	ENSBTAG00000015487	KDM4B	lysine demethylase 4B [Source:HGNC Symbol;Acc:HGNC:29136]
7	20436670	20469912	ENSBTAG00000002224	UHRF1	ubiquitin like with PHD and ring finger domains 1 [Source:HGNC Symbol;Acc:HGNC:12556]
7	21575113	21577011	ENSBTAG00000008789	NA	NA
7	21583269	21585597	ENSBTAG00000047668	NA	NA
7	21594502	21604031	ENSBTAG00000014979	MFSD12	major facilitator superfamily domain containing 12 [Source:HGNC Symbol;Acc:HGNC:28299]
7	21539960	21551276	ENSBTAG00000010373	CACTIN	cactin, spliceosome C complex subunit [Source:HGNC Symbol;Acc:HGNC:29938]
7	21561179	21569885	ENSBTAG00000014944	TBXA2R	thromboxane A2 receptor [Source:HGNC Symbol;Acc:HGNC:11608]
7	59609543	59609649	ENSBTAG00000042815	U6	U6 spliceosomal RNA [Source:RFAM;Acc:RF00026]
7	59688671	59689933	ENSBTAG00000003260	GPR151	G protein-coupled receptor 151 [Source:HGNC Symbol;Acc:HGNC:23624]
7	59633829	59684718	ENSBTAG00000003259	TCERG1	transcription elongation regulator 1 [Source:HGNC Symbol;Acc:HGNC:15630]
7	59782768	60099412	ENSBTAG00000001862	PPP2R2B	Serine/threonine-protein phosphatase 2A 55 kDa regulatory subunit B beta isoform [Source:UniProtKB/Swiss-Prot;Acc:Q5E9Q7]
11	47008475	47008921	ENSBTAG00000047185	NA	NA
11	47050711	47051142	ENSBTAG00000047029	NA	NA
11	47151863	47152392	ENSBTAG00000045659	NA	NA
11	47104435	47174623	ENSBTAG00000003408	NA	NA
11	47126233	47137844	ENSBTAG00000045514	NA	NA
11	49714025	49715693	ENSBTAG00000047475	NA	NA
11	49760292	49761138	ENSBTAG00000031731	NA	NA
11	49866379	49866485	ENSBTAG00000043092	U6	U6 spliceosomal RNA [Source:RFAM;Acc:RF00026]
11	49933204	49934214	ENSBTAG00000005654	TMSB10	thymosin beta 10 [Source:HGNC Symbol;Acc:HGNC:11879]
11	49779932	49811675	ENSBTAG00000020630	KCMF1	E3 ubiquitin-protein ligase KCMF1 [Source:RefSeq peptide;Acc:NP_001069743]
12	28073218	28110415	ENSBTAG00000013984	KL	klotho precursor [Source:RefSeq peptide;Acc:NP_001178124]
12	29660160	29660238	ENSBTAG00000044236	bta-mir-2299	bta-mir-2299 [Source:miRBase;Acc:MI0011309]
12	29234959	29280832	ENSBTAG00000015132	RXFP2	relaxin/insulin-like family peptide receptor 2 [Source:RefSeq peptide;Acc:NP_001291206]
12	29661280	29726355	ENSBTAG00000033412	B3GLCT	beta 3-glucosyltransferase [Source:HGNC Symbol;Acc:HGNC:20207]
13	25002183	25002313	ENSBTAG00000043235	SNORA18	Small nucleolar RNA SNORA18 [Source:RFAM;Acc:RF00425]
13	40323236	40535389	ENSBTAG00000014178	RALGAPA2	Ral GTPase activating protein catalytic alpha subunit 2 [Source:HGNC Symbol;Acc:HGNC:16207]
13	46383731	46630127	ENSBTAG00000014194	ADARB2	adenosine deaminase, RNA specific B2 (inactive) [Source:HGNC Symbol;Acc:HGNC:227]
13	47779510	47787910	ENSBTAG00000006063	NA	Transmembrane protein 230 [Source:UniProtKB/Swiss-Prot;Acc:Q5E975]
13	47845901	47846006	ENSBTAG00000042644	snoU6-53	Small nucleolar RNA U6-53/MBII-28 [Source:RFAM;Acc:RF00377]
13	47904560	47905533	ENSBTAG00000020668	NA	NA
13	47908389	47915709	ENSBTAG00000015872	PROKR2	prokineticin receptor 2 [Source:HGNC Symbol;Acc:HGNC:15836]
13	47788530	47794602	ENSBTAG00000006065	PCNA	proliferating cell nuclear antigen [Source:HGNC Symbol;Acc:HGNC:8729]
13	47567745	47706157	ENSBTAG00000032366	SLC23A2	solute carrier family 23 member 2 [Source:RefSeq peptide;Acc:NP_001192359]
13	47799924	47856833	ENSBTAG00000006066	CDS2	CDP-diacylglycerol synthase 2 [Source:HGNC Symbol;Acc:HGNC:1801]
13	48086530	48150177	ENSBTAG00000008293	GPCPD1	glycerophosphocholine phosphodiesterase 1 [Source:HGNC Symbol;Acc:HGNC:26957]
18	12952027	12966203	ENSBTAG00000019087	NA	NA
18	13017744	13031053	ENSBTAG00000011632	NA	Microtubule-associated proteins 1A/1B light chain 3B [Source:UniProtKB/Swiss-Prot;Acc:O41515]
18	13036326	13079896	ENSBTAG00000014267	ZCCHC14	zinc finger CCHC domain-containing protein 14 [Source:RefSeq peptide;Acc:NP_001192882]
18	13268589	13299788	ENSBTAG00000006905	KLHDC4	kelch domain containing 4 [Source:HGNC Symbol;Acc:HGNC:25272]
18	12974880	13009289	ENSBTAG00000002226	FBXO31	F-box protein 31 [Source:HGNC Symbol;Acc:HGNC:16510]
18	13186023	13260798	ENSBTAG00000006899	JPH3	junctophilin 3 [Source:HGNC Symbol;Acc:HGNC:14203]
18	13341371	13370494	ENSBTAG00000006731	SLC7A5	solute carrier family 7 member 5 [Source:HGNC Symbol;Acc:HGNC:11063]
24	42311245	42313446	ENSBTAG00000017276	TXNDC2	thioredoxin domain containing 2 [Source:HGNC Symbol;Acc:HGNC:16470]
24	42256081	42305185	ENSBTAG00000046533	RAB31	ras-related protein Rab-31 [Source:RefSeq peptide;Acc:NP_001070412]
24	42332694	42368659	ENSBTAG00000017279	VAPA	VAMP associated protein A [Source:HGNC Symbol;Acc:HGNC:12648]

## Sheet: Sheko_Nelore_Rsb
BTA	start (bp)	stop (bp)	Ensembl ID	Gene name	Description
24	4515594	4521309	ENSBTAG00000009687	TIMM21	translocase of inner mitochondrial membrane 21 [Source:HGNC Symbol;Acc:HGNC:25010]
24	4521978	4559648	ENSBTAG00000009686	FBXO15	F-box protein 15 [Source:HGNC Symbol;Acc:HGNC:13617]
