# Supplementary material for: Genomic signatures of adaptive introgression and environmental adaptation in the Sheko cattle of southwest Ethiopia
Source: PLoS One. 2018 Aug 16;13(8):e0202479. doi: 10.1371/journal.pone.0202479 (PMC6095569; doi:10.1371/journal.pone.0202479)
Supplement: S5 Table — (XLSX) [file pone.0202479.s006.xlsx]

## Sheet: zebu_excess
BTA	start (bp)	stop (bp)	QTL
3	67306862	117267147	Milk fat yield
3	84686230	117703245	Fat thickness at the 12th rib QTL
3	84686230	117703245	Marbling score QTL
3	96255541	121430405	Shear force QTL
3	110682183	121430405	Milk protein percentage QTL
3	21660304	118796463	Marbling score QTL
4	23754020	23958072	Length of productive life QTL
4	23754020	23958072	Udder depth QTL
4	23754020	23958072	Teat placement QTL
4	23754020	23958072	Milk protein percentage QTL
4	23911420	24115471	Longissimus muscle area QTL
4	10726299	23856046	Body weight
4	5148868	23856046	Body depth QTL
4	7605203	28667749	Tenderness score QTL
4	16337800	23309335	Carcass weight QTL
4	23856046	26158286	Height
4	10738893	29989263	Average Daily Gain QTL
4	10726299	35299668	Meat-to-bone ratio QTL
4	10726299	35299668	Bone percentage QTL
4	23856046	56586290	Somatic cell score QTL
4	23084879	46850038	Stillbirth
4	23084879	46850038	Calving ease
4	12892821	115051183	Marbling score QTL
8	3171264	3348556	Milk protein percentage QTL
8	2705785	4695977	Shear force QTL
8	3245727	13774868	Marbling score QTL
8	3069234	15803066	Fat thickness at the 12th rib QTL
8	9513215	41213452	Fat thickness at the 12th rib QTL
8	14306745	25703289	Body weight
8	20547265	31655752	Somatic cell score QTL
8	19851785	31655752	Marbling score
8	19166931	46250025	Milking speed QTL
8	19636755	78808057	Body length
11	36731947	36894542	Stearic acid content QTL
11	16555471	38026017	Gastrointestinal nematode burden QTL
11	5482686	43786080	Sperm motility QTL
11	17710004	41797092	Feed conversion ratio QTL
11	21679765	38026017	Longissimus muscle area QTL
11	28531043	38026017	Fat thickness at the 12th rib QTL
11	31903159	42528766	Residual feed intake QTL
11	28531043	38026017	Carcass weight QTL
11	28531043	38026017	Weaning weight-maternal milk QTL
11	28531043	46591394	Body weight
11	8946685	47347458	Residual feed intake QTL
11	27002656	62332749	Tick resistance QTL
11	24345682	42031547	Palmitoleic acid content QTL
11	32626704	85588124	Kidney, pelvic, and heart fat percentage QTL
11	18498474	79363073	Yield grade QTL
11	18579771	99948793	Rump angle QTL
13	19358372	19525872	Fat thickness at the 12th rib QTL
13	16770494	32476945	Udder depth QTL
13	16770494	32476945	Stillbirth
13	3278794	33331196	Teat placement QTL
13	13611156	49635934	Bovine spongiform encephalopathy QTL
13	16770494	28793139	Weaning weight-maternal milk QTL
13	16770494	28793139	Carcass weight QTL
13	4231569	28793139	Body weight
13	4231569	28793139	Fat thickness at the 12th rib QTL
13	16770494	28793139	Milk protein percentage QTL
13	16770494	35533824	Udder attachment QTL
13	16770494	30360268	Milk protein percentage QTL
13	16770494	84240350	Teat length QTL
13	3278794	77335394	Heat intensity QTL
13	39345372	49635934	Arachidonic acid content QTL
13	45996636	57080810	Foot angle QTL
13	29549346	71827292	Percentage decrease in PCV up to day 150 after challenge QTL
13	29549346	71827292	Percentage decrease in PCV up to day 100 after challenge QTL
13	29549346	71827292	Parasite detection rate QTL
13	28793139	84240350	Marbling score
13	29549346	84240350	Dystocia
13	35533824	84240350	Weaning weight-maternal milk QTL
13	35533824	84240350	Fat thickness at the 12th rib QTL
13	28793139	84240350	Longissimus muscle area QTL
13	31016032	75141551	Milk fat yield QTL
13	30594768	84240350	Rump angle QTL
13	39501717	71509042	Feed conversion ratio QTL
13	26473687	71827292	Palmitic acid content QTL
14	42136269	48697608	Lung percentage QTL
14	9479131	44651695	Clinical mastitis QTL
14	41258098	50075725	Milk yield
14	9479131	44651695	Milk protein percentage QTL
14	29018340	64899964	Intramuscular fat QTL
14	29018340	64899964	Carcass weight QTL
14	29018340	64899964	Marbling score QTL
14	28716621	66382242	Milk yield
14	28793183	66458804	Fat thickness at the 12th rib QTL
14	27225631	48646289	Gestation length QTL
14	35530275	46197759	Body weight
14	35530275	46197759	Pre-weaning average daily gain QTL
14	35530275	46197759	Post-weaning average daily gain QTL
14	35530275	55542586	Milk protein percentage QTL
14	40750495	44651695	Somatic cell score QTL
14	42398519	51326875	Fat thickness at the 12th rib QTL
14	35530275	55542586	Daughter pregnancy rate QTL
14	42398519	51326875	Carcass weight QTL
14	35530275	55542586	Milk yield QTL
14	1641277	81189386	Milk protein yield QTL
14	1641277	84648390	Milk protein percentage QTL
14	5545944	77366190	Tick resistance QTL
14	6311565	71762521	Body weight
14	25219037	84648390	Stature QTL
14	29022869	81592341	Carcass weight QTL
14	29022869	81592341	Body weight
14	28370471	84648390	Marbling score QTL
14	29836545	84485745	Carcass weight QTL
14	29836545	84485745	Longissimus muscle area QTL
14	29920763	84569963	Milk yield
14	35202277	84648390	Behavior QTL
14	35271183	84648390	Height
14	35271183	84648390	Gestation length QTL
14	35271183	84648390	Carcass weight QTL
14	35271183	84648390	Meat weight QTL
14	35530275	69539023	Twinning QTL
16	58880307	59044140	Milk protein yield QTL
16	58880307	59044140	Milk yield QTL
16	33660604	66993830	Milk yield
16	33660604	66993830	Milk protein yield
16	39045609	66922395	Bone percentage QTL
16	39070184	62523468	Calving ease
16	39045609	66922395	Carcass weight QTL
16	55258794	62523468	Weaning weight-maternal milk QTL
16	39045609	66922395	Average Daily Gain QTL
16	51793718	62523468	Udder depth QTL
16	39045609	66922395	Social separation--Vocalization QTL
16	55258794	62523468	Calving ease
16	39045609	66922395	Body weight
16	39045609	66922395	Pre-weaning average daily gain QTL
16	34611131	68304498	Residual feed intake QTL
16	21088180	72861974	Carcass weight QTL
16	49117510	73214216	Milk fat yield QTL
16	39045609	69171913	Juiciness QTL
18	6885675	39814434	Dystocia
18	3314517	66004023	Palmitic acid content QTL
18	7719801	29351429	Carcass weight QTL
18	18955411	31494551	Longissimus muscle area QTL
18	18955411	26070318	Body weight
18	18955411	39814434	Udder height QTL
18	18955411	39814434	Udder composite index QTL
18	18955411	39814434	Udder attachment QTL
18	18955411	39814434	Udder depth QTL
18	6885675	39814434	Stillbirth
18	22182500	31494551	Length of productive life QTL
18	22182500	31494551	Somatic cell score QTL
18	22182500	39814434	Milk yield QTL
18	22182500	33992598	Myofibrillar fragmentation index QTL
22	36237947	36365658	Somatic cell score
22	36237947	36365658	Clinical mastitis
22	36365658	36493368	Hoof pigmentation QTL
22	7314698	37866255	Minimum packed red blood cell volume QTL
22	31883967	43011581	Calf size
22	31883967	43011581	Height
22	31883967	43011581	Somatic cell score QTL
22	31883967	39347696	Beef flavor intensity QTL
22	31883967	47204206	Fat percentage QTL
22	31883967	43011581	Udder depth QTL
22	31883967	43011581	Body weight
22	32865129	43011581	Rump angle QTL
22	12802983	43011581	Spleen weight QTL
22	12802983	43011581	Lung weight QTL
23	43110361	46250308	Udder depth QTL
23	43113483	46250308	Calving ease
23	43927445	47586398	Carcass weight QTL
23	43927445	47586398	Marbling score
23	29792640	46225335	Abomasum displacement QTL
23	21472978	45913164	Residual feed intake QTL
23	39294063	46250308	Milk fat yield QTL
23	23845473	45913164	Residual feed intake QTL
24	17976236	18138845	Immunoglobulin G level QTL
24	18106323	30038757	Minimum packed red blood cell volume QTL
24	18106323	30038757	Percentage decrease in PCV up to day 150 after challenge QTL
24	5594601	25051656	Body depth QTL
24	5594601	25051656	Body form composite index QTL
24	5594601	25051656	Strength QTL
24	5594601	62714930	Oleic acid content QTL
24	5594601	25051656	Calving ease
24	12586644	29749755	Marbling score
24	12586644	25051656	Longissimus muscle area QTL
27	34141325	38289384	Percentage live sperm after thawing QTL
27	7171347	43680836	Milk protein yield QTL
27	13606411	35225175	Marbling score QTL
27	15956682	35940516	Milk fat percentage QTL
27	26993851	36335992	Longissimus muscle area QTL
27	26993851	35940516	Clinical mastitis QTL
27	32831516	41903322	Calving ease
27	32831516	41903322	Marbling score
27	32831516	36335992	Carcass weight QTL
27	33237960	38289384	Sperm motility QTL
27	33237960	45106099	Marbling score QTL

## Sheet: zebu_deficient
BTA	start (bp)	stop (bp)	QTL
1	1210923	7251540	Body weight
1	2555350	50444332	Milk yield
1	2555350	50444332	Milk protein yield
1	2150537	9435488	Residual feed intake QTL
1	2555350	19367110	Milk fat percentage QTL
1	2555350	19367110	Milk yield QTL
1	6823493	8799583	Residual feed intake QTL
1	7251540	19367110	Daughter pregnancy rate QTL
1	2555350	19367110	Milk protein yield QTL
1	2555350	19367110	Milk fat yield QTL
1	2555350	19367110	Milk protein percentage QTL
1	2555350	23349382	Milk fat percentage
1	2701298	50444332	Milk protein yield QTL
1	72921513	96053060	Abomasum displacement QTL
1	78193999	132497971	Non-return rate
1	78193999	106924804	Hindquarter proportions QTL
1	79513019	91558557	Longissimus muscle area QTL
1	78197131	105642069	Bovine spongiform encephalopathy QTL
1	79513019	132497971	Milk protein yield QTL
1	19367110	98355467	Oleic acid content QTL
1	18308654	95771176	Rump angle QTL
1	72345494	158337067	Body length QTL
1	72345494	158337067	Withers height QTL
1	72345494	158337067	Hip width QTL
1	72345494	158337067	Chest girth QTL
1	74291939	158337067	Milk yield QTL
1	52457035	108379861	Conception rate QTL
1	61075331	158337067	Carcass weight QTL
1	64395111	158337067	Infectious bovine keratoconjunctivitis susceptibility QTL
1	85262031	158337067	Inseminations per conception QTL
1	86015661	158337067	Milk yield QTL
1	91255792	91464596	Fertility index QTL
1	91558557	106924804	Scrotal circumference QTL
1	97572455	117441592	Non-return rate
1	106924804	119586413	Body weight
1	108379861	119586413	Chest width QTL
1	105642069	133297055	Milk yield QTL
1	106924804	119586413	Calving ease
1	106924804	133297055	Intramuscular fat QTL
1	97173677	158337067	Feed conversion ratio QTL
1	108379861	145468596	Body weight
1	118640325	119534212	Average Daily Gain QTL
1	118485608	118694411	Milk protein yield
2	52343072	57120485	Fat thickness at the 12th rib QTL
2	34408682	61057392	Initial packed red blood cell volume QTL
2	34408682	61057392	PCVI minus PCVF QTL
2	34408682	61057392	PCVI minus PCVM QTL
2	34408682	61057392	Minimum packed red blood cell volume QTL
2	34408682	61057392	Percentage decrease in PCV up to day 150 after challenge QTL
2	34408682	61057392	Percentage decrease in PCV up to day 100 after challenge QTL
2	34408682	61057392	Body weight
2	34408682	61057392	Percentage decrease in body weight up to day 150 after challenge QTL
2	18592775	61057392	Milk yield QTL
2	43933524	57120485	Carcass weight QTL
2	31594488	61057392	Milk fat percentage QTL
2	17278973	60793028	Fat thickness at the 12th rib QTL
2	53889260	66027683	Milk protein percentage QTL
2	51253890	127591834	Non-return rate
2	2103896	137060424	Milk fat yield
2	2103896	137060424	Udder depth
2	53995006	97819395	Milk protein yield QTL
2	53995006	97819395	Rump width QTL
2	53995006	97819395	Milking speed QTL
2	7228193	112272705	Lung percentage QTL
2	31578626	120522794	Yield grade QTL
2	42759746	72828367	Tick resistance QTL
2	13155040	83019162	Body weight
2	31594488	96411700	Milk fat yield QTL
2	2103896	73145604	Milk protein percentage QTL
2	82849969	96411700	Marbling score
2	82849969	96411700	Carcass weight QTL
2	74934570	109342593	Somatic cell score
2	81134079	96411700	Body weight
2	82849969	106913645	Somatic cell score QTL
2	73959847	135660955	Non-return rate
2	73959847	135660955	Palmitoleic acid content QTL
2	82849969	134920734	Body weight
3	5253748	5445540	Residual feed intake QTL
3	1802851	7211950	Longissimus muscle area QTL
3	1802851	7211950	Carcass weight QTL
3	1802851	27116566	Non-return rate
3	1802851	18262294	Non-return rate
3	1802851	21660304	Marbling score QTL
3	1802851	59734383	Somatic Cell Count QTL
3	5632449	5824242	Abomasum displacement QTL
3	5829126	6020918	Longissimus muscle width QTL
3	6471631	6663424	Fat thickness at the 12th rib QTL
3	5823283	19493523	Milk protein percentage QTL
3	7211950	14843256	Body weight
3	7211950	14843256	Longissimus muscle area QTL
3	7211950	21908440	Carcass weight QTL
3	7492430	8307312	Intramuscular fat QTL
3	8610118	8801911	Dry matter intake QTL
3	7607506	8715604	Birth index QTL
3	7607506	8715604	Calf size
3	7607506	8715604	Calving ease
3	67843881	68035674	Gestation length QTL
3	67306862	117267147	Milk fat yield
3	13073907	97053122	Milk protein percentage QTL
3	13073907	97053122	Milking speed QTL
3	27116566	76718680	Milk yield QTL
3	27116566	76718680	Milk protein percentage QTL
3	27116566	76718680	Milk protein yield QTL
3	44443365	80168924	Dystocia
3	21660304	118796463	Marbling score QTL
3	37279800	115828702	Milk fat yield
3	55111865	76724434	Milk fat percentage QTL
3	46214381	69704270	Retail product yield QTL
3	55111865	69330274	Body weight
3	55111865	69330274	Height
3	55111865	83410809	Longissimus muscle area QTL
3	46386994	69608373	Retail product yield QTL
3	55322837	103441049	Milk fat yield
3	55111865	83410809	Carcass weight QTL
3	55111865	83410809	Calving ease
3	55111865	83410809	Body weight
3	46392748	73276573	Kidney, pelvic, and heart fat percentage QTL
3	68361721	68553514	Residual feed intake QTL
3	68457618	88232367	Residual feed intake QTL
3	68457618	89566714	Residual feed intake QTL
3	80168924	80173719	Foot angle QTL
3	79641494	105090465	Marbling score QTL
3	81958508	82150300	Interval to first estrus after calving QTL
5	93547354	93721066	Fat thickness at the 12th rib QTL
5	93860036	94033747	Marbling score QTL
5	94606996	94780708	Milk yield
5	94606996	94780708	Milk fat percentage
5	94606996	94780708	Milk protein percentage
5	93634210	97454424	Chest depth QTL
5	73188190	114885247	Milk yield QTL
5	86569875	97454424	Body weight
5	71561759	97454424	Height
5	73188190	105445076	Milk fat yield QTL
5	86569875	108852142	Calving ease
5	67812562	115888064	Ovulation rate QTL
5	82331282	108591574	Shear force QTL
5	86585039	109687479	Milk protein yield
5	86585039	109687479	Milk fat yield
5	86538154	110722363	Sirloin weight QTL
5	86538154	110722363	Sirloin fat depth QTL
5	86538154	110722363	Muscle pH QTL
5	86538154	110722363	Juiciness QTL
5	63735518	97454424	Stature QTL
5	63735518	97454424	Udder depth QTL
5	63735518	97454424	Body weight
5	63735518	97454424	Body size QTL
5	63144443	97714992	trans-Vaccenic acid content QTL
5	63735518	97454424	Milk protein percentage QTL
5	8620095	100219786	Milk protein yield QTL
5	7317256	97020144	Milk yield QTL
5	5927562	99524939	Milk fat percentage QTL
5	61772886	95093401	Tick resistance QTL
5	65641165	97541280	Abomasum displacement QTL
5	46493545	116834572	Rump length QTL
5	53991393	114201018	Rump width QTL
5	26774010	118456816	Milk yield
5	12101640	108852142	Milk yield
5	97454424	119325375	Hip height QTL
5	108852142	115069577	Longissimus muscle area QTL
5	100132930	114885247	Body weight
5	100132930	114885247	Weaning weight-maternal milk QTL
5	105445076	114885247	Milk fat percentage QTL
5	108852142	115069577	Body weight
5	108852142	114885247	Marbling score
5	98632396	115069577	Scrotal circumference QTL
5	98632396	115069577	Carcass weight QTL
5	100132930	115069577	Fat thickness at the 12th rib QTL
7	1143052	1653336	Body weight
7	678644	1143052	Carcass weight QTL
7	678644	5038185	Fat thickness at the 12th rib QTL
7	678644	5038185	Marbling score
7	678644	5038185	Weaning weight-maternal milk QTL
7	678644	9831029	Scrotal circumference QTL
7	678644	9831029	Stillbirth
7	678644	9831029	Dystocia
7	678644	9831029	Milk fat yield QTL
7	678644	9831029	Milk fat percentage QTL
7	80442528	80607936	Milk yield QTL
7	80442528	80607936	Milk protein percentage QTL
7	80765074	80930482	Gestation length QTL
7	80624477	80789885	Gestation length QTL
7	73909970	80525232	Fat thickness at the 12th rib QTL
7	70864250	88377117	Strength QTL
7	80525232	88377117	Weaning weight-maternal milk QTL
7	73909970	80525232	Body weight
7	70859288	88377117	Foot angle QTL
7	70859288	88377117	Body depth QTL
7	80525232	96709183	Fat thickness at the 12th rib QTL
7	73909970	96709183	Beef flavor intensity QTL
7	80773344	103848050	Conception rate QTL
7	64191997	99880602	Somatic Cell Count QTL
7	38033808	106050091	Milking speed QTL
7	38033808	106050091	Milk yield QTL
7	2714203	96212959	Tick resistance QTL
7	7241454	100015412	Heel depth QTL
7	49887745	80525232	Longissimus muscle area QTL
7	57946871	99225754	Milk protein yield QTL
7	57946871	81600384	Milk yield QTL
7	34660867	102419615	Milk fat percentage QTL
7	64188689	80525232	Carcass weight QTL
7	64188689	99880602	Heat intensity QTL
8	9513215	41213452	Fat thickness at the 12th rib QTL
8	31655752	60496303	Body weight
8	19166931	46250025	Milking speed QTL
8	30724996	43551354	Milk profitability index QTL
8	31655752	44393492	Body weight
8	31655752	60496303	Carcass weight QTL
8	33960299	51029154	Immunoglobulin G level QTL
8	19636755	78808057	Body length
8	41284369	51685135	Percentage decrease in PCV up to day 100 after challenge QTL
8	41284369	51685135	Body weight
8	41284369	51685135	Parasites natural logarithm of mean number QTL
8	41285255	80980500	Clinical mastitis QTL
8	41285255	80980500	Somatic Cell Count QTL
9	10858122	17618244	Clinical mastitis QTL
9	4127892	37971718	Longissimus muscle area QTL
9	10858122	75409523	Milk fat yield
9	0	75409523	Inseminations per conception QTL
9	0	75409523	Non-return rate
10	5182447	5358816	Clinical mastitis QTL
10	1055544	14372064	cis-Vaccenic acid content QTL
10	1055544	17971465	Marbling score QTL
10	1055544	14372064	Fat percentage QTL
10	1055544	19904253	Carcass weight QTL
10	1055544	104305016	Milk protein yield QTL
10	1055544	104305016	Milk fat yield
10	51899628	52075997	Somatic cell score QTL
10	52099027	53080454	Milk alpha-casein percentage QTL
10	35790220	54676592	Body weight
10	26289542	54676592	Body weight
10	14372064	54676592	Calving ease
10	14372064	55680741	Muscle pH QTL
10	14372064	55680741	Nitrogen content QTL
10	34696376	55680741	Subcutaneous fat QTL
10	34696376	55680741	Meat percentage QTL
10	35790220	54676592	Marbling score
10	45116946	86018729	Tick resistance QTL
10	50536241	75917952	Docosahexaenoic acid content QTL
10	15119141	71531833	Udder attachment QTL
10	15119141	71531833	Milk fat yield QTL
10	15119141	71531833	Teat length QTL
10	15119141	71531833	Milk protein yield QTL
10	15119141	71531833	Teat placement QTL
10	31699115	75917952	Milk yield QTL
10	34902336	85683628	Somatic cell score QTL
11	104776847	104939442	Clinical mastitis QTL
11	103769761	106646683	Longissimus muscle area QTL
13	16770494	32476945	Udder depth QTL
13	16770494	32476945	Stillbirth
13	3278794	33331196	Teat placement QTL
13	13611156	49635934	Bovine spongiform encephalopathy QTL
13	28793139	35533824	Scrotal circumference QTL
13	16770494	35533824	Udder attachment QTL
13	29549346	71827292	Percentage decrease in PCV up to day 150 after challenge QTL
13	29549346	71827292	Percentage decrease in PCV up to day 100 after challenge QTL
13	29549346	71827292	Parasite detection rate QTL
13	28793139	84240350	Marbling score
13	16770494	84240350	Teat length QTL
13	29549346	84240350	Dystocia
13	28793139	84240350	Longissimus muscle area QTL
13	31016032	75141551	Milk fat yield QTL
13	30594768	84240350	Rump angle QTL
13	26473687	71827292	Palmitic acid content QTL
13	3278794	77335394	Heat intensity QTL
13	35533824	84240350	Weaning weight-maternal milk QTL
13	35533824	84240350	Fat thickness at the 12th rib QTL
13	39501717	71509042	Feed conversion ratio QTL
13	60488154	84240350	Fat thickness at the 12th rib QTL
13	60488154	84240350	Body weight
13	57858023	84240350	Residual feed intake QTL
13	49602434	84240350	Residual feed intake QTL
13	57866398	84240350	Interval to first estrus after calving QTL
13	60488154	75671807	Carcass weight QTL
13	60714279	84240350	Milk protein yield
13	60488154	77335394	Longissimus muscle area QTL
13	60488154	77335394	Marbling score
13	58977694	71827292	Palmitoleic acid content QTL
13	59684624	79723953	Udder attachment QTL
13	59684624	79723953	PTA type QTL
13	59684624	79723953	Udder height QTL
13	59684624	79723953	Udder width QTL
13	59684624	79723953	Udder depth QTL
13	59684624	79723953	Udder composite index QTL
13	59684624	79723953	Milk yield QTL
13	59684624	79723953	Milk protein yield QTL
13	76774268	76941769	Shear force QTL
13	71827292	84240350	Somatic cell score QTL
13	71827292	77335394	Structural soundness
13	71903393	84240350	Shear force QTL
13	71827292	77335394	Body weight
13	71827292	77335394	Interval to first estrus after calving QTL
13	77335394	80500861	Marbling score
13	77342932	80500861	Body weight
13	77335394	84240350	Weaning weight-maternal milk QTL
13	77342932	84240350	Somatic cell score QTL
14	9479131	9486861	Post-weaning average daily gain QTL
14	8566325	8719449	Milk protein percentage
14	8750074	8903198	Milk fat percentage
14	8757730	8910854	Intramuscular fat QTL
14	8757730	8910854	Marbling score QTL
14	8588042	8818980	Milk fat percentage
14	8626323	8857261	Milk fat percentage
14	8702885	8933823	Milk fat percentage
14	8794760	8947884	Milk fat percentage
14	9001477	9154602	Milk fat percentage
14	9479131	9884020	Body weight
14	9448580	9601704	Milk yield
14	9448580	9601704	Milk protein yield
14	9287726	9440850	Milk fat percentage
14	9402569	9555693	Milk yield QTL
14	9410299	9563423	Marbling score QTL
14	9486861	10808022	Calving ease
14	1641277	12892474	Milk yield QTL
14	1641277	12892474	Milk fat yield QTL
14	1641277	12892474	Milk protein yield QTL
14	1641277	12892474	Milk fat percentage QTL
14	1641277	12892474	Milk protein percentage QTL
14	1641277	12892474	Non-return rate
14	1641277	12892474	Structural soundness
14	1641277	12892474	Rump width QTL
14	2024088	9475841	Milk fat percentage
14	2024088	9172883	Milk protein percentage
14	2024088	9172883	Milk yield
14	2024088	9172883	Milk fat yield
14	2024088	9172883	Milk fat percentage
14	1641277	9218894	Subcutaneous fat QTL
14	1641277	9479131	Milk fat percentage QTL
14	1641277	9479131	Milk fat yield QTL
14	1641277	12858984	Milk yield QTL
14	1641277	25448723	Milk fat yield QTL
14	1641277	8834292	Milk fat percentage QTL
14	1641277	19204282	Milk fat percentage QTL
14	1641277	19204282	Body weight
14	1641277	9884020	Milk fat percentage QTL
14	1641277	9884020	Milk fat yield QTL
14	5568913	9479131	Post-weaning average daily gain QTL
14	1641277	10808022	Milk fat yield QTL
14	1641277	19107342	Fat thickness at the 12th rib QTL
14	1641277	12093363	Yield grade QTL
14	5565085	19204282	Milk protein percentage QTL
14	9479131	44651695	Clinical mastitis QTL
14	6311565	30372479	Gestation length QTL
14	1641277	28217347	Milk yield QTL
14	1641277	28217347	Milk fat yield QTL
14	1641277	28217347	Milk protein yield QTL
14	1641277	28217347	Milk fat percentage QTL
14	1641277	28217347	Milk protein percentage QTL
14	1641277	28217347	Somatic cell score QTL
14	1641277	28217347	Calving ease
14	5565085	28658498	Abnormal flavor intensity QTL
14	9479131	44651695	Milk protein percentage QTL
14	1641277	81189386	Milk protein yield QTL
14	1641277	84648390	Milk protein percentage QTL
14	5545944	77366190	Tick resistance QTL
14	6311565	71762521	Body weight
15	12357148	24583647	Kidney, pelvic, and heart fat percentage QTL
15	15888655	24165122	Carcass weight QTL
15	15888655	31460098	Fat thickness at the 12th rib QTL
15	13793271	24165122	Body weight
15	9164332	34373457	Milk fat yield QTL
15	15946085	39468997	Semen volume QTL
15	9164332	34373457	Milk energy yield QTL
15	9536632	23813360	Calving ease
15	15888655	31460098	Body weight
15	15888655	24165122	Scrotal circumference QTL
15	13793271	31460098	Longissimus muscle area QTL
15	15888655	31460098	Clinical mastitis QTL
15	9164332	34373457	Milk protein yield QTL
15	11026914	26098504	Feed conversion ratio QTL
15	9164332	49146689	Rump angle QTL
15	8833108	81908312	Kidney, pelvic, and heart fat percentage QTL
15	72145598	72289175	Fat thickness at the 12th rib QTL
15	72054932	72198508	General disease susceptibility QTL
15	72421051	72564627	Marbling score QTL
15	72126720	76185132	Structural soundness
15	72126720	76185132	Bone quality QTL
15	69090827	85296676	Shear force QTL
15	66951056	85296676	Milk protein yield QTL
15	66951056	85296676	Milk fat yield QTL
15	34855661	85296676	Liver percentage QTL
15	49150996	85296676	Body form composite index QTL
15	49150996	85296676	Teat placement QTL
15	49150996	85296676	PTA type QTL
15	49150996	85296676	Thurl width QTL
15	49150996	85296676	Udder cleft QTL
15	49150996	85296676	Udder composite index QTL
15	55777996	85296676	Abomasum displacement QTL
15	55358385	82597478	Shear force QTL
15	66951056	74035850	Body weight
15	52960047	80166292	Height
15	61621373	74035850	Calving ease
15	66951056	74035850	Weaning weight-maternal milk QTL
16	39767732	42742592	M. paratuberculosis susceptibility QTL
16	30257623	55009939	Milk protein yield QTL
16	22908606	43411546	Marbling score QTL
16	25756620	55832211	Abomasum displacement QTL
16	33660604	66993830	Milk yield
16	33660604	66993830	Milk protein yield
16	39070184	55258794	Body weight
16	31633824	55258794	Body weight
16	39152101	42920045	Feed conversion ratio QTL
16	39045609	66922395	Bone percentage QTL
16	39070184	62523468	Calving ease
16	39045609	66922395	Carcass weight QTL
16	39070184	55258794	Longissimus muscle area QTL
16	39045609	66922395	Average Daily Gain QTL
16	39045609	66922395	Social separation--Vocalization QTL
16	39045609	66922395	Body weight
16	39045609	66922395	Pre-weaning average daily gain QTL
16	34611131	68304498	Residual feed intake QTL
16	21088180	72861974	Carcass weight QTL
16	39045609	69171913	Juiciness QTL
16	55439011	55602845	Intramuscular fat QTL
16	55258794	62523468	Weaning weight-maternal milk QTL
16	51793718	62523468	Udder depth QTL
16	55258794	62523468	Calving ease
16	49117510	73214216	Milk fat yield QTL
17	14695013	15338948	Immunoglobulin G level QTL
17	15302692	15454612	Carcass weight QTL
17	15302692	15454612	Fat thickness at the 12th rib QTL
17	6119332	20161405	PCVI minus PCVF QTL
17	6119332	20161405	PCVF minus PCVM QTL
17	6119332	20161405	PCV variance QTL
17	6119332	20161405	Final packed red blood cell volume QTL
17	6119332	20161405	Percentage decrease in PCV up to day 150 after challenge QTL
17	6119332	20161405	Percentage decrease in PCV up to day 100 after challenge QTL
17	3115596	15595303	Rump angle QTL
17	7259490	46262873	Marbling score QTL
17	14503389	20700720	Body weight
17	14503389	20700720	Weaning weight-maternal milk QTL
17	6119332	21280584	Post-weaning average daily gain QTL
17	14503389	43758867	Calving ease
17	16138251	16290171	Feed conversion ratio QTL
17	16366130	16518050	Average Daily Gain QTL
17	27064897	27216816	Clinical mastitis
17	19729852	27497868	Fat percentage QTL
17	21021170	26859805	Average Daily Gain QTL
17	27497868	43758867	Body weight
17	19729852	43758867	Fat thickness at the 12th rib QTL
17	27503945	49313952	Calving ease
17	27503945	49313952	Udder height QTL
17	19957732	63086407	Body weight
17	32158121	49237992	Residual feed intake QTL
17	40709364	53850081	Milk fat yield QTL
17	40709364	53850081	Milk energy yield QTL
17	40702528	54701744	Abomasum displacement QTL
17	40709364	70369810	Milk fat percentage QTL
17	40709364	70369810	Milk yield QTL
17	40709364	70369810	Milk protein yield QTL
17	46110953	46262873	Body weight
17	43758867	53850081	Body weight
17	43758867	53850081	Fat thickness at the 12th rib QTL
17	43758867	53850081	Marbling score
17	43758867	63026466	Carcass weight QTL
19	48672480	48779617	Gestation length QTL
19	48693908	48801044	Milk protein percentage QTL
19	48822471	48929607	Gestation length QTL
19	49122452	49229589	Myristoleic acid content QTL
19	45285807	48693908	Stearic acid content QTL
19	45248309	51113618	Dystocia
19	23777982	50192247	Gastrointestinal nematode burden QTL
19	21313849	49844055	Residual feed intake QTL
19	6444969	60977344	Somatic cell score QTL
19	15216102	57001967	Milk trans-vaccenic acid percentage QTL
19	15216102	62102274	Milk conjugated linoleic acid percentage QTL
19	5534311	58383029	Milk fat percentage QTL
19	6444969	59209597	Milk protein percentage QTL
19	31183387	51467168	Calving ease
19	31183387	51467168	Calving index QTL
19	31183387	51467168	Calf size
19	31060180	54264618	Ovulation rate QTL
19	38315029	51343961	Milk caproic acid percentage QTL
19	32260228	51343961	Milk myristic acid percentage QTL
19	38422165	55709981	Body weight
19	45248309	55709981	Longissimus muscle area QTL
19	45248309	55709981	Body weight
19	45339375	52826649	Intramuscular fat QTL
19	44268013	51343961	Milk caprylic acid percentage QTL
19	44268013	51343961	Milk capric acid percentage QTL
19	44268013	51343961	Milk lauric acid percentage QTL
19	11867410	51343961	Oleic acid content QTL
19	26906447	57001967	Milk oleic acid percentage QTL
19	45248309	52655231	Subcutaneous fat thickness
19	32260228	57001967	Milk linoleic acid percentage QTL
19	9189005	57001967	Milk stearic acid percentage QTL
19	45339375	52826649	Subcutaneous fat QTL
19	48768903	52497741	Milk fat percentage QTL
19	44268013	62102274	Myristic acid content QTL
19	45248309	53815521	Teat length QTL
19	44803694	57055535	Rump angle QTL
19	45248309	55709981	Height
19	45248309	55709981	Scrotal circumference QTL
19	45248309	55709981	Marbling score
19	45248309	57868775	Muscle pH QTL
19	45248309	57868775	Social separation--Standing alert QTL
19	45248309	57868775	Social separation--Vocalization QTL
19	39649492	61138048	Milk fat yield QTL
20	277899	22206990	cis-Vaccenic acid content QTL
20	277899	22206990	Milk fat yield QTL
20	5932646	32373468	Kidney, pelvic, and heart fat percentage QTL
20	6591139	18941402	General disease susceptibility QTL
20	1182192	25678235	Infectious bovine keratoconjunctivitis susceptibility QTL
20	5932646	22206990	Milk protein yield QTL
20	5932646	13403707	Rump angle QTL
20	5932646	17455040	Body weight
20	5932646	22206990	Milk protein yield
20	5932646	27727555	Stillbirth
20	5932646	22206990	Milk yield
20	10819162	26283513	Body weight
20	13403707	22206990	Somatic cell score QTL
20	13403707	22206990	Dairy capacity composite index QTL
20	12607190	21774908	Calving index QTL
20	12607190	21774908	Calf size
20	12607190	21774908	Calving ease
20	11907217	32295693	Milk fat percentage QTL
20	11907217	32295693	Milk protein percentage QTL
20	12633115	36041997	Milk protein percentage QTL
20	13497279	34593573	Rump length QTL
20	7800342	27891746	Rump width QTL
20	5726975	22327973	Udder composite index QTL
20	13403707	26603254	Udder attachment QTL
20	13403707	26603254	PTA type QTL
20	13403707	26603254	Udder height QTL
20	13403707	26603254	Udder width QTL
20	8232424	58677074	Milk protein percentage QTL
20	13403707	39601814	Milk yield QTL
20	8837965	48482848	Immunoglobulin G level QTL
20	277899	71951703	Milk protein yield QTL
20	277899	71951703	Somatic cell score
21	64443851	64604471	Milk yield
21	64443851	64604471	Milk fat percentage
21	64443851	64604471	Milk protein percentage
21	65014051	65174671	Milk fat yield
21	65014051	65174671	Milk protein yield
21	65014051	65174671	Milk fat percentage
21	65263012	65423632	Milk yield QTL
21	59769417	65343322	Calving ease
21	59769417	65343322	Body weight
21	59769417	65343322	Marbling score
21	59769417	65343322	Height
21	64524161	66580364	Shear force QTL
21	57640855	65343322	Gastrointestinal nematode burden QTL
21	56039407	65343322	Weaning weight-maternal milk QTL
21	57640855	65343322	Stillbirth
21	57640855	70809245	Abomasum displacement QTL
21	65343322	71411542	Gastrointestinal nematode burden QTL
21	65343322	71411542	Milk yield QTL
21	65343322	71411542	Milk fat percentage QTL
21	65343322	71411542	Udder depth QTL
21	65343322	71411542	Calving ease
21	65343322	71411542	Longissimus muscle area QTL
22	3066816	3067816	Udder cleft QTL
22	3066816	3067816	Udder composite index QTL
22	3066816	3067816	Somatic cell score QTL
22	3066816	3067816	Milk protein yield QTL
22	3067816	4894075	Longissimus muscle area QTL
22	3067816	19040141	Teat placement QTL
22	3067816	19040141	Milk protein percentage QTL
22	3067816	14912815	Semen volume QTL
22	3067816	12094190	Carcass weight QTL
22	7314698	37866255	Minimum packed red blood cell volume QTL
22	16667994	31883967	Myristic acid content QTL
22	16667994	31883967	Palmitic acid content QTL
22	16667994	31883967	Palmitoleic acid content QTL
22	16667994	31883967	Stearic acid content QTL
22	16667994	31883967	Oleic acid content QTL
22	16667994	31883967	Conjugated linoleic acid content QTL
22	16667994	31883967	Total fatty acid content QTL
22	16667994	31883967	Saturated fatty acid content QTL
22	16667994	31883967	Polyunsaturated to saturated fatty acid ratio QTL
22	12094190	19270020	Body weight
22	12094190	19270020	Calving ease
22	12094190	27619489	Body weight
22	12658348	21041538	Residual feed intake QTL
22	12126118	21041538	Residual feed intake QTL
22	12094190	19270020	Height
22	12094190	19270020	Scrotal circumference QTL
22	16667994	31883967	Intramuscular fat QTL
22	16667994	31883967	Marbling score QTL
22	15486673	31883967	Milk protein yield QTL
22	12094190	31883967	Non-return rate
22	12802983	43011581	Spleen weight QTL
22	12802983	43011581	Lung weight QTL
23	4454412	6377094	Weaning weight-maternal milk QTL
23	2146847	6377094	Fat thickness at the 12th rib QTL
23	2146847	6377094	Height
23	4454412	6418972	Twinning QTL
23	1522506	6418972	Dairy capacity composite index QTL
23	1522506	6418972	Stature QTL
23	1522506	5665970	Abomasum displacement QTL
23	4454412	7633315	Carcass weight QTL
23	5100918	21160807	Percentage live sperm after osmotic stress QTL
23	5100918	32912086	Percentage live sperm after thawing QTL
23	1522506	18540518	Body weight
23	5413088	36225861	Milk fat yield QTL
23	1522506	39294063	Dystocia
23	6784211	6909079	Residual feed intake QTL
23	6784211	6909079	Dry matter intake QTL
23	6418972	8288873	Offspring born alive QTL
23	6415850	12487278	Somatic cell score QTL
23	6415850	12487278	Twinning rate
23	6415850	12487278	Milk yield QTL
23	6418972	18536147	Udder attachment QTL
23	6418972	18536147	Udder composite index QTL
23	6377094	17418577	Body weight
23	6840402	38863268	Milk protein yield QTL
23	7633315	12487278	Udder attachment QTL
23	7633315	12487278	Milk protein yield QTL
23	7633315	12487278	Milk yield QTL
23	7633315	18536147	Milk yield QTL
23	7633315	12487278	Dystocia
23	7633315	22859015	Body weight
23	7633315	22859015	Carcass weight QTL
23	7633315	17418577	Calving ease
23	7633315	17418577	Longissimus muscle area QTL
23	7633315	17418577	Weaning weight-maternal milk QTL
23	8293243	27479076	Milk protein percentage QTL
23	8026650	38863268	Milk yield QTL
23	10252137	11026320	Calving index QTL
23	10252137	11026320	Calving ease
23	16636875	16761743	Milk protein yield
23	16636875	16761743	Milk protein percentage
23	16636875	16761743	Non-return rate
23	16636875	16761743	Interval from first to last insemination
23	12487278	16099942	Pre-weaning average daily gain QTL
23	12487278	18536147	Udder depth QTL
23	12487278	18536147	Udder attachment QTL
23	12487278	18536147	Teat placement QTL
23	12487278	18536147	Milk protein yield QTL
23	12487278	18536147	Parasite detection rate QTL
23	12487278	17418577	Dystocia
23	16099942	18536147	Pre-weaning average daily gain QTL
23	12487902	25522645	Milk protein percentage QTL
23	12487902	25522688	Twinning QTL
24	4431563	4594171	Inseminations per conception QTL
24	4431563	4594171	Milk fat percentage
24	4431563	4594171	Milk protein yield
24	5042159	5204767	Milk protein yield
24	5064496	5227105	Residual feed intake QTL
24	2021065	5594601	Body weight
24	2021065	5594601	Marbling score
24	2021065	12586644	Longissimus muscle area QTL
24	2021065	12586644	Calving ease
24	2021065	12586644	Carcass weight QTL
25	341857	12159194	Body weight
25	341857	12159194	Milk protein percentage QTL
25	595900	12159194	Marbling score
25	341857	12159194	Carcass weight QTL
25	783617	14298935	Residual feed intake QTL
26	41028947	51681464	Milk protein yield
26	20334217	51681464	Palmitoleic acid content QTL
26	36026414	51681464	Residual feed intake QTL
26	45464413	51681464	Body weight
26	39805453	51681464	Calving ease
26	25483415	51681464	Abomasum displacement QTL
26	49863167	51681464	Feed conversion ratio QTL
28	32881117	33018142	Milk fat yield
28	32743237	32880262	Milk protein yield
28	33359852	33496877	Milk yield
28	31565671	40709127	Foot angle QTL
28	31565671	40709127	Structural soundness
28	32996734	35530242	Shear force QTL
28	28066998	35304150	Scrotal circumference QTL
28	28066998	35304150	Body weight
28	31565671	38715352	Abnormal flavor intensity QTL
28	34113493	34250518	Milk fat yield
28	34250518	34387544	Hip width QTL
28	34250518	34387544	Chest depth QTL
28	34250518	34387544	Chest girth QTL
28	34250518	34387544	Body length QTL
28	34250518	34387544	Withers height QTL
28	34250518	34387544	Rump length QTL
28	34250518	34387544	Hip height QTL
28	34072385	42592570	Palmitoleic/palmitic acid ratio QTL
28	35304150	45759633	Weaning weight-maternal milk QTL
28	35304150	45759633	Calving ease
29	33747014	33887437	Fat thickness at the 12th rib QTL
29	25983377	33367872	Height
29	25983377	33367872	Udder depth QTL
29	16958959	34589903	Body weight
29	2158581	44848805	Gestation length QTL
29	16958959	45165234	Milk protein yield QTL
29	16958959	45165234	Milk yield QTL
29	16318387	33367872	Weaning weight-maternal milk QTL
29	16318387	33367872	Body weight
29	16318387	33367872	Carcass weight QTL
29	4403326	34357854	Carcass weight QTL
29	25983377	34589903	Structural soundness
29	25983377	34589903	Teat placement QTL
29	25983377	34589903	Udder attachment QTL
29	25983377	34589903	PTA type QTL
29	25983377	34589903	Udder composite index QTL
29	33367872	34589903	Body weight
29	31949557	34119486	Paired testes weight QTL
29	31247442	34119486	Paired testes volume QTL
29	31300586	43132360	Age at puberty QTL
29	33255534	44989228	Retail product yield QTL
29	31247442	44536590	Body weight at castration QTL
29	33367872	50527304	Juiciness QTL
29	33367872	50527304	Shear force QTL
29	33417371	43834475	Carcass weight QTL
29	26545069	47206300	Tenderness score QTL
29	33367872	50527304	Tenderness score QTL
29	25983377	47655654	Teat placement QTL
29	25983377	47655654	Twinning QTL
29	33367872	50527304	Flight from feeder QTL

## Sheet: iHS
BTA	start (bp)	stop (bp)	QTL
2	73959847	135660955	Non-return rate
2	73959847	135660955	Palmitoleic acid content QTL
2	2103896	137060424	Milk fat yield
2	2103896	137060424	Udder depth
2	82849969	134920734	Body weight
2	127630960	137060424	Milk fat yield QTL
2	127630960	137060424	Milk energy yield QTL
2	125343403	137060424	Marbling score QTL
2	127591834	137060424	Body weight
2	129287920	134920734	Carcass weight QTL
3	75759717	75951510	Rib thickness QTL
3	67306862	117267147	Milk fat yield
3	68457618	88232367	Residual feed intake QTL
3	68457618	89566714	Residual feed intake QTL
3	13073907	97053122	Milk protein percentage QTL
3	13073907	97053122	Milking speed QTL
3	27116566	76718680	Milk yield QTL
3	27116566	76718680	Milk protein percentage QTL
3	27116566	76718680	Milk protein yield QTL
3	44443365	80168924	Dystocia
3	21660304	118796463	Marbling score QTL
3	37279800	115828702	Milk fat yield
3	55111865	76724434	Milk fat percentage QTL
3	55111865	83410809	Longissimus muscle area QTL
3	55322837	103441049	Milk fat yield
3	55111865	83410809	Carcass weight QTL
3	55111865	83410809	Calving ease
3	55111865	83410809	Body weight
4	25964437	34688049	Residual feed intake QTL
4	25964437	54969795	Residual feed intake QTL
4	28086203	35810331	Feed conversion ratio QTL
4	10726299	35299668	Meat-to-bone ratio QTL
4	10726299	35299668	Bone percentage QTL
4	26158286	46594974	Stature QTL
4	23856046	56586290	Somatic cell score QTL
4	23084879	46850038	Stillbirth
4	23084879	46850038	Calving ease
4	30255862	59632835	Height
4	30255862	63721548	Body weight
4	30255862	59632835	Marbling score
4	30255862	49398182	Scrotal circumference QTL
4	12892821	115051183	Marbling score QTL
4	35646555	54801579	Fat thickness at the 12th rib QTL
4	35299668	92132307	Social separation--Vocalization QTL
4	35299668	92132307	Social separation--Standing alert QTL
5	59644648	62580334	Coat color QTL
5	59644648	63735518	Pre-weaning average daily gain QTL
5	56657827	63735518	Udder height QTL
5	27207739	62710618	Fat thickness at the 12th rib QTL
5	52387013	62015771	Fat thickness at the 12th rib QTL
5	53296546	62015771	Twinning QTL
5	56657827	62015771	Average Daily Gain QTL
5	52239358	62710618	Milk fat yield
5	52387013	62015771	Calving ease
5	48200919	63510004	Abomasum displacement QTL
5	42953682	86569875	Milk fat yield QTL
5	42953682	86569875	Tenderness score QTL
5	41884557	73188190	Somatic cell score QTL
5	32294618	75241567	FSH at castration QTL
5	49633681	85840285	Yield grade QTL
5	49633681	73066592	Marbling score QTL
5	59644648	73188190	Milk protein yield QTL
5	35290906	71735471	Twinning QTL
5	22273823	86873871	Milk fat yield QTL
5	35681758	73557532	Pre-weaning average daily gain QTL
5	35681758	73557532	Average Daily Gain QTL
5	35681758	73557532	Body weight
5	44415750	73431387	Gestation length QTL
5	8620095	100219786	Milk protein yield QTL
5	7317256	97020144	Milk yield QTL
5	5927562	99524939	Milk fat percentage QTL
5	11664869	85115661	Tick resistance QTL
5	25178267	75732931	Milk protein percentage QTL
5	46493545	116834572	Rump length QTL
5	53991393	114201018	Rump width QTL
5	26774010	118456816	Milk yield
5	12101640	108852142	Milk yield
5	73188190	114885247	Milk yield QTL
5	97454424	119325375	Hip height QTL
5	67812562	115888064	Ovulation rate QTL
5	108852142	115069577	Longissimus muscle area QTL
5	100132930	114885247	Body weight
5	100132930	114885247	Weaning weight-maternal milk QTL
5	105445076	114885247	Milk fat percentage QTL
5	108852142	115069577	Body weight
5	108852142	114885247	Marbling score
5	98632396	115069577	Scrotal circumference QTL
5	98632396	115069577	Carcass weight QTL
5	100132930	115069577	Fat thickness at the 12th rib QTL
7	21079489	21244897	Clinical mastitis
7	18844180	24411147	Longissimus muscle area QTL
7	20214573	24411147	Milk yield QTL
7	20214573	24411147	Milk protein yield QTL
7	18373221	24411147	Scrotal circumference QTL
7	18373221	23029278	Height
7	9831029	24411147	305 days milk yield QTL
7	9831029	24411147	Milk protein yield QTL
7	13362824	26387773	Marbling score QTL
7	9831029	26387773	Milk protein percentage QTL
7	9789677	26528370	Gestation length QTL
7	9831029	23029278	Carcass weight QTL
7	6105067	38366056	Residual feed intake QTL
7	9831029	23029278	Scrotal circumference QTL
7	5038185	23029278	Body weight
7	7713731	25436677	Udder cleft QTL
7	9831029	26387773	Somatic cell score QTL
7	18521635	57946871	Sperm motility QTL
7	9831029	26387773	Kidney, pelvic, and heart fat percentage QTL
7	18373221	39623729	Marbling score
7	15147765	57946871	Fat thickness at the 12th rib QTL
7	18373221	39623729	Body weight
7	2714203	96212959	Tick resistance QTL
7	7241454	100015412	Heel depth QTL
7	18844180	73909970	Social separation--Vocalization QTL
8	31655752	60496303	Body weight
8	44393492	60496303	Longissimus muscle area QTL
8	44393492	60496303	Height
8	31655752	60496303	Carcass weight QTL
8	44393492	89588554	Dystocia
8	44393492	89588554	Stillbirth
8	41285255	80980500	Clinical mastitis QTL
8	19636755	78808057	Body length
8	53072681	71596460	Dry matter intake QTL
8	41285255	80980500	Somatic Cell Count QTL

## Sheet: Sheko_N'Dama_Rsb
BTA	start (bp)	stop (bp)	QTL
2	73959847	135660955	Non-return rate
2	73959847	135660955	Palmitoleic acid content QTL
2	2103896	137060424	Milk fat yield
2	2103896	137060424	Udder depth
2	82849969	134920734	Body weight
2	127630960	137060424	Milk fat yield QTL
2	127630960	137060424	Milk energy yield QTL
2	125343403	137060424	Marbling score QTL
2	127591834	137060424	Body weight
2	129983295	130194786	Marbling score QTL
2	129287920	134920734	Carcass weight QTL
2	131265697	131477188	Intramuscular fat QTL
3	75759717	75951510	Rib thickness QTL
3	67306862	117267147	Milk fat yield
3	68457618	88232367	Residual feed intake QTL
3	68457618	89566714	Residual feed intake QTL
3	13073907	97053122	Milk protein percentage QTL
3	13073907	97053122	Milking speed QTL
3	27116566	76718680	Milk yield QTL
3	27116566	76718680	Milk protein percentage QTL
3	27116566	76718680	Milk protein yield QTL
3	44443365	80168924	Dystocia
3	21660304	118796463	Marbling score QTL
3	37279800	115828702	Milk fat yield
3	55111865	76724434	Milk fat percentage QTL
3	55111865	83410809	Longissimus muscle area QTL
3	55322837	103441049	Milk fat yield
3	55111865	83410809	Carcass weight QTL
3	55111865	83410809	Calving ease
3	55111865	83410809	Body weight
5	51370799	56927080	Retail product yield QTL
5	24060825	56657827	Udder height QTL
5	24060825	56657827	Milk protein percentage QTL
5	30997860	59644648	Body weight
5	28076298	55189962	Body weight
5	46253823	58758718	Milk yield QTL
5	27207739	62710618	Fat thickness at the 12th rib QTL
5	43814251	58984543	Fat percentage QTL
5	52387013	62015771	Fat thickness at the 12th rib QTL
5	53296546	62015771	Twinning QTL
5	53296546	59644648	Average Daily Gain QTL
5	53296546	59644648	Subcutaneous fat thickness
5	52239358	62710618	Milk fat yield
5	52387013	62015771	Calving ease
5	48200919	63510004	Abomasum displacement QTL
5	42953682	86569875	Milk fat yield QTL
5	42953682	86569875	Tenderness score QTL
5	41884557	73188190	Somatic cell score QTL
5	32294618	75241567	FSH at castration QTL
5	49633681	85840285	Yield grade QTL
5	49633681	73066592	Marbling score QTL
5	35290906	71735471	Twinning QTL
5	22273823	86873871	Milk fat yield QTL
5	35681758	73557532	Pre-weaning average daily gain QTL
5	35681758	73557532	Average Daily Gain QTL
5	35681758	73557532	Body weight
5	44415750	73431387	Gestation length QTL
5	8620095	100219786	Milk protein yield QTL
5	7317256	97020144	Milk yield QTL
5	5927562	99524939	Milk fat percentage QTL
5	11664869	85115661	Tick resistance QTL
5	25178267	75732931	Milk protein percentage QTL
5	46493545	116834572	Rump length QTL
5	53991393	114201018	Rump width QTL
5	26774010	118456816	Milk yield
5	12101640	108852142	Milk yield
5	59644648	62580334	Coat color QTL
5	59644648	63735518	Pre-weaning average daily gain QTL
5	56657827	63735518	Udder height QTL
5	56657827	62015771	Average Daily Gain QTL
5	59644648	73188190	Milk protein yield QTL
6	33131554	33307057	Bone weight QTL
6	26351244	64253742	Clinical mastitis QTL
6	26351244	34851482	Subcutaneous fat QTL
6	26351244	33930092	Milk yield QTL
6	26351244	33930092	Milk protein yield QTL
6	28341747	38806258	Body weight
6	11933399	33930092	Body weight
6	11933399	34499255	Kidney fat weight QTL
6	9056007	44526237	Milk fat yield
6	25744422	33930092	Weaning weight-maternal milk QTL
6	4581398	33930092	Fat thickness at the 12th rib QTL
6	4581398	33930092	Calving ease
6	4581398	33930092	Marbling score
6	26351244	44482913	Hip height QTL
6	26351244	44526237	Milk fat percentage QTL
6	26886528	44596438	Milk protein percentage
6	26351244	34851482	Body length
6	26351244	33930092	Body weight
6	26351244	33930092	Pre-weaning average daily gain QTL
6	26351244	34851482	Body weight
6	26351244	34851482	Hematin pigment concentration QTL
6	27764042	45649455	Carcass weight QTL
6	10398736	41962141	Milk protein percentage
6	8968968	35341668	Body weight
6	25744422	33930092	Longissimus muscle area QTL
6	8091454	53668451	Body weight
6	26351244	34851482	Kidney, pelvic, and heart fat percentage QTL
6	20167965	33930092	Milk fat percentage QTL
6	24247369	33930092	Milk yield
6	24247369	33930092	Milk fat yield
6	27764042	48860075	Carcass weight QTL
6	26351244	52554008	Milk fat percentage QTL
6	11601510	48860075	Body weight
6	4932404	66620867	Milk protein percentage QTL
6	20167965	44526237	Milk protein percentage QTL
6	23290879	47313386	Body weight
6	19448404	48860075	Longissimus muscle area QTL
6	20325918	48860075	Carcass weight QTL
6	26351244	44526237	Milk yield QTL
6	26351244	44526237	Milk protein percentage QTL
6	119691	44526237	Calving ease
6	26351244	52554008	Milk protein percentage QTL
6	24247369	52975215	Milk fat percentage
6	33114004	44482913	Carcass weight QTL
6	28306647	51250717	Twinning rate
6	28341747	51285817	Age at puberty
6	28341747	51285817	Productive life
6	26358264	50853273	Bovine spongiform encephalopathy QTL
6	28359298	51303367	Johne's disease tolerance QTL
6	24168393	34376403	Feed conversion ratio QTL
6	7415189	66971873	Gestation length QTL
6	11933399	95673395	Kidney, pelvic, and heart fat percentage QTL
6	11933399	95673395	Kidney, pelvic, and heart fat weight QTL
6	27764042	69661244	Rump width QTL
6	26351244	94156599	Milk yield QTL
6	29870075	94402303	Milk yield QTL
6	26360019	88700837	Milk fat yield QTL
6	30832468	94402303	Milk protein yield QTL
6	26360019	74355836	Milk fat percentage QTL
6	26351244	94156599	Milk protein percentage QTL
6	26351244	94156599	Milk protein yield QTL
6	8827853	116486666	Somatic cell score QTL
6	19711658	94402303	Milk protein percentage QTL
7	18844180	24411147	Longissimus muscle area QTL
7	20214573	24411147	Milk yield QTL
7	20214573	24411147	Milk protein yield QTL
7	18373221	24411147	Scrotal circumference QTL
7	18373221	23029278	Height
7	9831029	24411147	305 days milk yield QTL
7	9831029	24411147	Milk protein yield QTL
7	13362824	26387773	Marbling score QTL
7	9831029	26387773	Milk protein percentage QTL
7	9789677	26528370	Gestation length QTL
7	9831029	23029278	Carcass weight QTL
7	6105067	38366056	Residual feed intake QTL
7	9831029	23029278	Scrotal circumference QTL
7	5038185	23029278	Body weight
7	7713731	25436677	Udder cleft QTL
7	9831029	26387773	Somatic cell score QTL
7	18521635	57946871	Sperm motility QTL
7	9831029	26387773	Kidney, pelvic, and heart fat percentage QTL
7	18373221	39623729	Marbling score
7	15147765	57946871	Fat thickness at the 12th rib QTL
7	18373221	39623729	Body weight
7	2714203	96212959	Tick resistance QTL
7	7241454	100015412	Heel depth QTL
7	18844180	73909970	Social separation--Vocalization QTL
7	34768382	64188689	Stillbirth
7	42696356	64188689	Somatic cell score QTL
7	49887745	64188689	Weaning weight-maternal milk QTL
7	49887745	64188689	Body weight
7	49887745	64188689	Calving ease
7	38033808	106050091	Milking speed QTL
7	38033808	106050091	Milk yield QTL
7	49887745	80525232	Longissimus muscle area QTL
7	55218838	67730277	Feed conversion ratio QTL
7	57946871	99225754	Milk protein yield QTL
7	57946871	81600384	Milk yield QTL
7	34660867	102419615	Milk fat percentage QTL
7	70864250	88377117	Strength QTL
7	80525232	88377117	Weaning weight-maternal milk QTL
7	70859288	88377117	Foot angle QTL
7	70859288	88377117	Body depth QTL
7	80525232	96709183	Fat thickness at the 12th rib QTL
7	73909970	96709183	Beef flavor intensity QTL
7	80773344	103848050	Conception rate QTL
7	64191997	99880602	Somatic Cell Count QTL
7	64188689	99880602	Heat intensity QTL
11	41885212	51929344	Residual feed intake QTL
11	8946685	47347458	Residual feed intake QTL
11	42096606	52469881	Residual feed intake QTL
11	27002656	62332749	Tick resistance QTL
11	46591394	63697544	Body weight
11	46591394	63697544	Weaning weight-maternal milk QTL
11	42031547	63697544	Body weight
11	46591394	73178408	Dystocia
11	32626704	85588124	Kidney, pelvic, and heart fat percentage QTL
11	44688479	76897486	Social separation--Standing alert QTL
11	18498474	79363073	Yield grade QTL
11	38027643	84124853	Milk protein percentage QTL
11	38027643	84124853	Milk yield QTL
11	46591394	85588124	Body weight
11	44688479	84124853	Retail product yield QTL
11	18579771	99948793	Rump angle QTL
12	27950009	28111451	Longissimus muscle area QTL
12	27950009	28111451	Yield grade QTL
12	2999557	31087923	Milk protein yield QTL
12	2999557	31087923	Milk fat yield QTL
12	23094023	31445158	Calf size
12	23094023	31445158	Birth index QTL
12	23094023	31445158	Calving ease
12	16441775	49833876	Milk protein percentage QTL
12	16441775	49833876	Milk yield QTL
12	12745837	47670373	Non-return rate
12	16441775	31087923	Abnormal odor intensity QTL
12	16441775	49833876	Milk protein yield QTL
12	15339089	32000069	Shear force QTL
12	16441775	54026339	Milk fat yield QTL
13	16770494	32476945	Udder depth QTL
13	16770494	32476945	Stillbirth
13	3278794	33331196	Teat placement QTL
13	13611156	49635934	Bovine spongiform encephalopathy QTL
13	16770494	28793139	Weaning weight-maternal milk QTL
13	16770494	28793139	Carcass weight QTL
13	4231569	28793139	Body weight
13	4231569	28793139	Fat thickness at the 12th rib QTL
13	16770494	28793139	Milk protein percentage QTL
13	16770494	35533824	Udder attachment QTL
13	16770494	30360268	Milk protein percentage QTL
13	16770494	84240350	Teat length QTL
13	3278794	77335394	Heat intensity QTL
13	39345372	49635934	Arachidonic acid content QTL
13	29549346	71827292	Percentage decrease in PCV up to day 150 after challenge QTL
13	29549346	71827292	Percentage decrease in PCV up to day 100 after challenge QTL
13	29549346	71827292	Parasite detection rate QTL
13	28793139	84240350	Marbling score
13	29549346	84240350	Dystocia
13	35533824	84240350	Weaning weight-maternal milk QTL
13	35533824	84240350	Fat thickness at the 12th rib QTL
13	28793139	84240350	Longissimus muscle area QTL
13	31016032	75141551	Milk fat yield QTL
13	30594768	84240350	Rump angle QTL
13	39501717	71509042	Feed conversion ratio QTL
13	26473687	71827292	Palmitic acid content QTL
13	45996636	57080810	Foot angle QTL
14	9479131	44651695	Clinical mastitis QTL
14	19204282	42398519	Longissimus muscle area QTL
14	19204282	42398519	Height
14	9479131	44651695	Milk protein percentage QTL
14	29018340	64899964	Intramuscular fat QTL
14	29018340	64899964	Carcass weight QTL
14	29018340	64899964	Marbling score QTL
14	28716621	66382242	Milk yield
14	28793183	66458804	Fat thickness at the 12th rib QTL
14	27225631	48646289	Gestation length QTL
14	35530275	46197759	Body weight
14	35530275	46197759	Pre-weaning average daily gain QTL
14	35530275	46197759	Post-weaning average daily gain QTL
14	35530275	55542586	Milk protein percentage QTL
14	40750495	44651695	Somatic cell score QTL
14	35530275	55542586	Daughter pregnancy rate QTL
14	35530275	55542586	Milk yield QTL
14	1641277	81189386	Milk protein yield QTL
14	1641277	84648390	Milk protein percentage QTL
14	5545944	77366190	Tick resistance QTL
14	6311565	71762521	Body weight
14	25219037	84648390	Stature QTL
14	29022869	81592341	Carcass weight QTL
14	29022869	81592341	Body weight
14	28370471	84648390	Marbling score QTL
14	29836545	84485745	Carcass weight QTL
14	29836545	84485745	Longissimus muscle area QTL
14	29920763	84569963	Milk yield
14	35202277	84648390	Behavior QTL
14	35271183	84648390	Height
14	35271183	84648390	Gestation length QTL
14	35271183	84648390	Carcass weight QTL
14	35271183	84648390	Meat weight QTL
14	35530275	69539023	Twinning QTL
18	12374815	14008628	Somatic cell score QTL
18	6885675	39814434	Dystocia
18	3314517	66004023	Palmitic acid content QTL
18	4571421	18955411	Somatic cell score QTL
18	2438555	15782163	Longissimus muscle area QTL
18	3314517	15782163	Fat thickness at the 12th rib QTL
18	7719801	29351429	Carcass weight QTL
18	6885675	39814434	Stillbirth
24	38002001	62714930	Gastrointestinal nematode burden QTL
24	5594601	62714930	Oleic acid content QTL
24	33640986	43052341	Stillbirth
24	42232789	53803695	Body weight
24	42232789	53803695	Calving ease
24	36904392	62714930	Feed conversion ratio QTL

## Sheet: Sheko_Nelore_Rsb
BTA	start (bp)	stop (bp)	QTL
24	4431563	4594171	Inseminations per conception QTL
24	4431563	4594171	Milk fat percentage
24	4431563	4594171	Milk protein yield
24	2021065	5594601	Body weight
24	2021065	5594601	Marbling score
24	2021065	12586644	Longissimus muscle area QTL
24	2021065	12586644	Calving ease
24	2021065	12586644	Carcass weight QTL
