# Supplementary material for: Genomic signatures of adaptive introgression and environmental adaptation in the Sheko cattle of southwest Ethiopia
Source: PLoS One. 2018 Aug 16;13(8):e0202479. doi: 10.1371/journal.pone.0202479 (PMC6095569; doi:10.1371/journal.pone.0202479)
Supplement: S6 Table — (XLSX) [file pone.0202479.s007.xlsx]

## Sheet: zebu_excess
BTA	Start (bp)	Stop (bp)	QTL_ID
13	29549346	71827292	Percentage decrease in PCV up to day 150 after challenge QTL
13	29549346	71827292	Percentage decrease in PCV up to day 100 after challenge QTL
13	29549346	71827292	Parasite detection rate QTL
24	18106323	30038757	Percentage decrease in PCV up to day 150 after challenge QTL

## Sheet: zebu_deficint
BTA	Start (bp)	Stop (bp)	QTL_ID
2	34408682	61057392	PCVI minus PCVF QTL
2	34408682	61057392	PCVI minus PCVM QTL
2	34408682	61057392	Percentage decrease in PCV up to day 150 after challenge QTL
2	34408682	61057392	Percentage decrease in PCV up to day 100 after challenge QTL
8	41284369	51685135	Percentage decrease in PCV up to day 100 after challenge QTL
8	41284369	51685135	Parasites natural logarithm of mean number QTL
13	29549346	71827292	Percentage decrease in PCV up to day 150 after challenge QTL
13	29549346	71827292	Percentage decrease in PCV up to day 100 after challenge QTL
13	29549346	71827292	Parasite detection rate QTL
17	6119332	20161405	PCVI minus PCVF QTL
17	6119332	20161405	PCVF minus PCVM QTL
17	6119332	20161405	Percentage decrease in PCV up to day 150 after challenge QTL
17	6119332	20161405	Percentage decrease in PCV up to day 100 after challenge QTL
23	12487278	18536147	Parasite detection rate QTL

## Sheet: Sheko_N'Dama_Rsb
BTA	Start (bp)	Stop (bp)	QTL_ID
13	29549346	71827292	Percentage decrease in PCV up to day 150 after challenge QTL
13	29549346	71827292	Percentage decrease in PCV up to day 100 after challenge QTL
13	29549346	71827292	Parasite detection rate QTL
