# Supplementary material for: Genomic signatures of adaptive introgression and environmental adaptation in the Sheko cattle of southwest Ethiopia
Source: PLoS One. 2018 Aug 16;13(8):e0202479. doi: 10.1371/journal.pone.0202479 (PMC6095569; doi:10.1371/journal.pone.0202479)
Supplement: S7 Table — (XLSX) [file pone.0202479.s008.xlsx]

## Sheet: Sheet2
BTA	start(bp)	stop(bp)
1	121100001	122500001
1	131000001	132100001
2	11300001	12300001
2	47500001	48600001
2	60900001	62400001
2	70400001	71600001
3	57600001	58800001
3	73800001	75200001
3	78200001	79500001
3	90400001	91500001
4	19100001	20200001
4	20600001	21700001
4	25600001	27000001
4	34500001	35900001
4	79800001	81400001
5	42600001	43600001
5	58100001	59100001
5	70200001	71200001
6	36100001	37200001
6	67000001	68100001
7	35200001	37500001
7	47500001	48500001
7	77400001	78700001
8	23900001	24900001
8	39600001	40800001
8	42500001	43500001
8	50900001	52500001
9	31200001	32300001
9	35400001	36600001
9	42100001	43100001
10	12900001	14300001
10	43600001	44600001
11	2800001	4600001
11	26800001	28300001
11	39400001	40400001
11	46300001	48700001
11	61900001	63800001
12	47000001	48200001
12	52300001	53800001
12	61200001	62200001
12	68600001	69900001
12	71700001	73600001
14	700001	2000001
14	68200001	69700001
15	29900001	30900001
15	34300001	35300001
15	48000001	49400001
18	40200001	41400001
19	14600001	16200001
20	33100001	34100001
21	22400001	23400001
23	10400001	11500001
27	15000001	16200001
27	23400001	24500001
27	39000001	40600001
27	44200001	45300001
29	45000001	46000001
